# Supplementary material for: Spatio-Temporal Dynamics of Exploited Groundfish Species Assemblages Faced to Environmental and Fishing Forcings: Insights from the Mauritanian Exclusive Economic Zone
Source: PLoS One. 2015 Oct 27;10(10):e0141566. doi: 10.1371/journal.pone.0141566 (PMC4623501; doi:10.1371/journal.pone.0141566)
Supplement: S1 File — The zip file contains i) the R script used to analyze the stability and the variability of groundfish species assemblages abundance, environmental and fishing parameters in the Mauritanian Exclusive Economic Zone, ii) three data files (.txt format) of the list of groundfish species names, family names, their code, assemblage to which they belong, sedimentary and bottom types (spec.txt); environmental and fishing variables (env.txt); groundfish species abundance (bio.txt). (ZIP) [file pone.0141566.s001.zip]

Archive with 11 entries (8 files):
- S1 File/
- S1 File/bio.txt
- __MACOSX/
- __MACOSX/S1 File/
- __MACOSX/S1 File/._bio.txt
- S1 File/env.txt
- __MACOSX/S1 File/._env.txt
- S1 File/R_script.R
- __MACOSX/S1 File/._R_script.R
- S1 File/spec.txt
- __MACOSX/S1 File/._spec.txt
