# Supplementary material for: Spatio-Temporal Dynamics of Exploited Groundfish Species Assemblages Faced to Environmental and Fishing Forcings: Insights from the Mauritanian Exclusive Economic Zone
Source: PLoS One. 2015 Oct 27;10(10):e0141566. doi: 10.1371/journal.pone.0141566 (PMC4623501; doi:10.1371/journal.pone.0141566)
Supplement: S1 File — The zip file contains i) the R script used to analyze the stability and the variability of groundfish species assemblages abundance, environmental and fishing parameters in the Mauritanian Exclusive Economic Zone, ii) three data files (.txt format) of the list of groundfish species names, family names, their code, assemblage to which they belong, sedimentary and bottom types (spec.txt); environmental and fishing variables (env.txt); groundfish species abundance (bio.txt). (ZIP) [file pone.0141566.s001.zip › S1 File/bio.txt]

Identifiant	ARIM70	BOBO30	BOPO50	BRBA40	BRSE90	CAAP50	CHAT00	CHGA50	CHHO70	CHSP50	CILI10	CYSP60	DAMA80	DAVO00	DEAN90	DECA50	DEMA80	DISA30	EPAE30	EPFA80	EUME00	FIPE80	FITA90	GADE70	GOSP60	GYAL10	HADI20	HEDA30	LECA40	LESM40	LIMO80	MEPO40	MESE30	MIBO50	MITH40	MUMU50	PABE10	PLME10	POIN50	POJU60	POKU50	PRAR70	PSBE20	PSPR50	PSSE60	PTBE95	RAMI30	RAST40	RAUN90
971025C15	17	0	0	0	0	27	0	0	0	0	141	0	0	0	0	0	7	0	0	0	0	0	0	0	0	0	0	0	0	0	0	0	0	0	7	0	3	0	0	0	0	0	0	17	0	0	0	0	0
971026C15	0	0	15	0	0	0	0	31	0	0	0	0	0	0	0	0	0	0	0	0	0	0	5	0	0	0	0	0	0	0	0	0	0	0	0	0	410	0	0	0	0	0	0	0	0	0	1	0	0
971028C15	0	0	0	0	0	0	0	0	0	0	0	1	0	0	0	0	0	0	1	0	0	0	0	0	0	0	19	0	0	0	0	0	0	0	0	22	3610	0	870	0	0	0	0	6	0	0	10	0	0
971029C15	0	0	0	22	0	0	0	0	0	0	417	0	0	0	0	0	0	0	1	0	0	0	0	0	0	0	0	0	0	0	0	0	0	0	0	46	1	0	0	0	0	0	0	0	0	1185	1	0	0
971030C14	13	0	0	3	1	0	0	3	0	0	195	0	0	0	0	0	8	0	0	0	0	0	0	0	416	0	0	0	0	0	0	0	0	0	0	0	0	0	0	0	0	0	0	0	0	208	0	0	0
971031C14	19	0	0	5	0	0	0	9	0	0	0	0	0	0	14	0	9	0	0	0	0	0	0	0	0	0	0	0	0	0	0	0	0	0	0	0	0	0	0	0	14	0	0	0	0	119	47	0	0
971032C13	0	0	6	0	0	0	0	0	0	6	0	0	12	0	0	6	0	6	2	0	0	0	0	0	0	0	0	0	0	0	0	0	0	0	0	56	560	0	60	28	0	0	24	0	0	0	115	0	0
971033C13	0	0	58	0	0	0	0	0	0	0	0	0	0	0	0	49	0	0	1	0	0	0	0	0	0	0	0	0	0	0	0	0	0	0	0	104	1149	0	0	0	0	0	0	0	0	0	18	0	0
971034C13	0	0	0	0	0	0	0	0	0	0	0	0	0	0	0	0	0	0	15	5	0	0	0	0	0	0	48	0	0	0	0	0	0	0	0	0	112	0	63	0	0	0	0	0	0	0	3	0	0
971035C13	0	0	0	0	0	0	0	0	0	0	0	0	0	0	0	4	0	0	3	0	0	0	0	0	12	0	161	0	0	0	0	0	0	0	0	0	25	0	0	0	0	0	0	12	0	0	0	0	0
971036C13	0	0	0	0	0	0	0	0	0	0	19	0	0	0	0	0	9	0	0	0	0	0	0	0	43	0	0	0	0	0	0	0	0	5	14	0	1	0	0	0	0	0	0	0	0	0	0	0	0
971037C13	36	0	0	0	0	0	0	0	0	0	80	0	0	0	29	0	7	0	0	0	0	0	0	0	1164	0	0	0	0	0	0	0	0	0	0	0	0	0	0	0	0	0	0	0	0	7	0	67	0
971038C11	0	0	0	0	0	14	0	0	0	0	83	0	0	0	0	0	132	0	0	0	0	0	0	0	0	0	0	0	0	0	0	0	0	7	14	0	0	0	0	0	0	0	0	0	0	0	4	0	0
971039C11	0	0	0	14	1	83	0	0	0	0	0	0	0	0	7	0	21	0	0	0	0	0	0	0	0	0	0	14	0	0	0	0	0	7	0	0	0	0	0	0	223	0	0	0	0	0	0	10	0
971040C11	0	0	0	6	0	36	0	0	0	0	0	0	0	0	2	0	6	0	0	0	0	0	0	0	0	0	0	0	0	0	0	0	0	0	0	0	0	0	0	0	41	0	0	0	0	0	0	30	0
971041C11	0	0	0	4	0	28	71	0	0	0	0	0	0	0	1	0	0	0	0	0	0	0	0	0	75	0	0	4	0	0	0	0	0	7	0	0	0	0	0	0	75	0	0	0	0	0	0	4	0
971042C11	6	0	0	12	0	0	41	0	0	0	116	0	0	0	0	0	122	0	0	0	0	0	0	0	105	0	0	0	0	0	0	0	0	81	0	0	0	0	0	0	128	0	0	0	0	0	0	23	0
971043C10	7	0	0	0	0	0	0	0	0	0	0	0	0	0	0	0	404	0	0	0	0	0	0	0	0	0	0	0	0	0	0	0	0	0	0	0	0	0	0	0	0	0	0	0	0	0	0	4	0
971044C10	0	0	0	0	0	0	0	7	0	0	113	0	0	0	0	0	420	0	0	0	0	0	0	0	0	0	0	0	0	0	0	0	0	0	0	0	20	0	0	0	0	7	0	0	0	0	0	0	0
971045C10	0	72	39	0	0	0	0	0	0	6	0	0	0	0	0	30	0	0	0	0	0	0	0	0	0	0	11	0	0	0	0	0	0	0	0	0	276	28	94	0	0	0	0	166	0	0	2	0	0
971046C10	0	26	77	0	0	0	0	0	0	9	0	0	1	9	0	94	0	0	4	0	0	0	0	0	0	0	102	0	0	0	0	0	0	0	0	0	597	418	196	0	0	0	0	1485	0	0	3	0	0
971047C08	22	0	143	11	0	0	0	199	0	11	0	0	2	11	0	66	0	0	1	0	0	0	0	0	0	0	397	0	0	0	0	0	0	0	0	0	794	0	497	0	0	0	0	353	0	0	97	0	0
971048C08	0	0	0	0	0	0	0	55	0	0	0	0	0	0	0	0	161	0	0	0	0	0	0	0	0	0	38	0	0	0	0	0	0	0	3	0	662	0	0	0	0	27	0	0	0	0	5	0	0
971049C08	16	0	0	0	0	0	0	0	0	0	0	0	0	0	0	0	136	0	0	0	0	0	0	0	0	0	0	0	0	0	0	0	0	4	0	0	3	0	0	0	0	0	0	0	0	0	1	0	0
971050C08	0	0	0	0	0	0	267	0	0	0	0	0	0	0	0	0	0	0	0	0	0	0	0	0	0	0	0	0	0	0	0	0	0	0	0	0	0	0	0	0	151	0	0	0	0	103	0	82	0
971051C08	0	0	0	0	0	0	0	0	0	0	140	0	0	0	0	16	35	0	0	0	0	0	0	0	0	0	0	0	0	0	0	0	0	0	12	0	58	23	0	0	0	0	0	0	0	0	0	0	0
971052C08	0	0	47	0	0	0	0	0	0	12	0	0	0	0	0	0	0	0	0	0	0	35	0	0	0	0	87	0	0	0	0	0	0	0	4	0	401	12	0	0	0	0	0	6	0	0	1	0	0
971053C08	0	0	19	0	0	0	0	0	0	0	0	0	0	0	0	108	0	0	0	0	0	0	0	0	0	0	5	0	0	0	2	0	0	0	2	0	179	30	226	0	0	0	0	10	0	0	2	0	0
971054C08	0	0	0	0	0	0	0	0	0	0	0	0	0	3	0	32	0	0	0	0	0	0	10	0	0	0	29	0	0	0	0	0	0	0	0	0	173	0	61	0	0	0	0	22	0	0	2	0	0
971055C08	0	0	12	0	0	0	0	0	0	6	0	0	0	0	0	297	0	0	2	25	0	0	31	3	0	0	743	0	0	0	0	0	0	0	0	0	396	81	155	5	0	0	0	12	0	0	6	0	0
971056C08	0	0	0	0	0	0	0	30	0	0	0	0	0	0	0	0	74	0	0	0	0	0	0	0	0	0	18	0	0	0	0	0	0	0	0	0	66	0	0	0	0	0	0	0	0	0	4	0	0
971057C08	0	0	0	0	0	0	0	18	0	0	218	0	0	0	0	0	30	0	0	2	0	0	0	0	0	0	176	0	0	0	0	0	0	0	3	0	248	42	0	0	0	0	0	0	0	0	3	0	0
971058C10	0	0	0	0	0	0	0	0	0	0	0	0	0	0	0	0	154	0	0	0	0	0	0	0	406	0	0	0	0	0	0	0	0	0	0	0	0	0	0	0	28	0	0	0	0	0	1	0	0
971059C06	0	0	0	0	0	0	0	0	0	0	0	0	0	0	0	0	87	0	0	0	0	0	0	0	38	0	0	0	0	0	0	0	0	0	0	0	0	0	0	0	45	0	0	0	0	0	0	0	0
971060C06	0	0	0	17	0	0	4	0	0	0	0	0	0	0	4	0	0	0	0	0	0	0	0	0	0	0	0	0	0	0	0	0	0	0	0	0	0	0	0	0	171	0	0	0	0	0	0	13	0
971061C06	0	0	0	0	0	0	0	0	0	0	0	0	0	0	0	0	0	0	0	0	0	0	0	0	56	0	0	0	0	0	0	0	0	0	16	0	16	0	0	0	0	0	0	0	0	0	0	0	0
971062C06	0	0	0	0	0	0	0	0	0	6	0	0	0	0	0	6	0	0	0	0	0	0	31	0	0	0	249	0	0	0	0	0	0	0	0	0	879	0	19	0	0	0	0	99	0	0	30	0	0
971063C06	0	4	30	0	0	0	0	171	0	4	0	0	0	0	0	4	0	0	0	0	0	0	21	3	0	0	4	0	0	0	0	0	0	0	0	0	1139	4	51	0	0	0	0	30	0	0	52	0	0
971064C06	0	0	0	0	0	0	0	17	0	0	0	0	0	0	0	0	0	0	1	0	0	0	3	0	0	0	116	0	0	0	0	0	0	0	0	0	403	0	22	2	0	0	0	0	0	0	21	0	0
971065C06	0	0	0	0	0	0	0	0	0	18	0	0	29	0	0	169	0	0	7	13	0	0	35	0	0	0	26	0	0	2	9	0	0	0	0	0	380	212	715	18	0	0	0	1050	0	0	0	0	0
971066C06	0	0	0	0	0	0	0	26	0	13	0	0	6	0	0	0	0	0	1	0	0	0	0	6	0	0	13	0	0	0	14	0	0	0	0	0	678	6	45	0	0	0	0	6	0	0	45	0	0
971067C07	0	0	0	0	0	0	0	0	0	0	47	0	0	0	0	0	13	0	0	0	0	0	0	0	32	0	0	0	0	0	0	0	0	7	0	0	0	0	0	0	0	0	0	0	0	7	29	0	0
971068C04	43	0	0	43	0	0	0	0	0	0	331	0	0	0	0	0	85	0	0	0	0	0	0	0	5803	0	0	0	0	0	0	0	0	128	0	0	0	0	0	0	0	0	0	0	0	11	8	0	0
971069C05	51	0	0	83	0	0	0	0	0	0	51	0	0	0	0	0	83	0	0	0	0	0	0	0	1946	0	0	0	0	0	0	0	0	26	0	0	0	0	0	0	384	0	0	0	0	0	0	0	0
971070C04	0	0	0	0	0	0	0	0	0	0	44	0	0	0	0	0	0	0	0	0	0	0	0	0	0	0	93	0	0	0	0	0	0	0	0	0	336	0	0	0	0	0	0	0	3	0	4	0	0
971071C04	0	0	0	0	0	0	0	154	0	0	0	0	0	0	0	7	0	0	0	0	0	14	0	21	0	0	21	0	0	0	50	0	0	0	0	0	220	0	161	21	0	0	0	21	0	0	4	0	0
971072C04	0	0	0	0	0	0	0	93	0	0	23	0	0	0	0	0	0	0	0	0	0	12	0	0	0	0	29	0	0	0	0	0	0	0	0	0	119	0	3	0	0	0	0	3	0	0	1	0	0
971073C04	0	7	0	0	0	0	0	40	0	0	327	0	0	0	0	0	173	0	0	0	0	13	0	0	0	0	0	0	0	0	0	0	0	7	0	0	32	0	0	0	0	0	0	0	0	0	81	0	0
971074C05	0	0	0	27	0	0	0	0	0	0	110	0	0	0	0	0	21	0	0	0	0	0	0	0	0	0	0	0	0	0	0	0	0	0	0	6	0	0	0	0	0	0	0	0	0	281	5	0	0
971075C05	0	0	0	0	0	0	0	0	0	0	202	0	0	0	0	0	28	0	0	0	0	0	0	0	0	0	0	0	0	0	0	0	0	0	0	4	0	0	0	0	0	0	0	0	0	0	6	0	0
971076C03	0	0	0	0	0	0	0	0	0	0	83	0	0	0	0	0	56	0	0	0	0	0	0	0	0	0	0	0	0	0	0	0	0	28	0	1	0	0	0	0	0	0	0	0	0	0	1	1	0
971077C03	11	27	0	0	0	0	0	555	0	5	27	0	1	0	0	5	0	0	0	0	0	27	0	0	0	0	5	0	0	0	0	0	0	0	0	0	1083	0	677	0	0	0	0	112	0	0	145	0	0
971079C03	0	33	0	0	0	0	0	151	0	0	33	0	0	0	0	0	0	0	0	18	0	0	0	0	0	0	0	0	0	0	0	0	0	0	0	0	15	0	4	0	0	0	0	0	0	0	100	0	0
971080C03	0	0	0	0	0	0	0	0	0	0	0	0	0	0	0	0	0	0	0	0	0	0	0	0	0	0	0	0	0	0	0	0	0	0	0	0	0	0	0	0	0	0	0	0	0	409	0	0	0
971081C03	0	13	0	0	0	0	0	0	4	5	4	0	0	0	0	0	0	0	0	0	0	0	0	0	0	0	0	0	0	0	0	0	0	0	0	0	73	0	0	0	0	0	0	4	0	0	12	0	0
971082C03	0	0	7	0	0	0	0	0	0	14	0	4	0	0	0	0	0	0	0	0	49	0	0	237	0	0	0	0	0	21	8	0	0	0	0	0	250	0	146	42	0	0	0	0	0	0	14	0	0
971090C08	0	19	133	0	0	0	0	19	9	9	0	0	0	0	0	57	0	0	12	0	0	0	0	0	0	0	5	0	0	0	0	0	0	0	0	0	1839	256	57	0	0	0	0	14	0	0	28	0	0
981011C17	11	0	0	0	1	0	0	0	0	0	11	0	0	0	9	0	14	0	0	0	0	0	0	0	0	0	0	0	0	0	0	0	0	0	0	0	0	0	0	0	0	0	0	0	0	0	0	0	0
981012C17	0	0	0	2	0	0	0	0	0	0	30	0	0	0	0	0	5	0	0	0	0	0	1	0	182	0	0	0	0	0	0	0	0	7	0	0	0	0	0	0	0	5	0	0	0	0	0	0	0
981013C17	0	0	0	0	0	0	0	0	0	0	11	0	0	0	0	0	9	0	0	0	0	3	0	0	30	0	0	0	0	0	0	0	0	1	0	0	1	0	0	0	0	8	0	0	0	0	0	0	0
981030C14	0	0	0	3	3	0	0	0	0	0	126	0	0	0	0	0	54	0	2	0	0	0	0	0	15	0	0	0	0	0	0	0	0	0	5	0	0	0	0	0	0	0	0	0	0	36	1	0	0
981031C14	14	0	0	0	0	27	0	4	0	0	5	0	0	0	0	0	8	0	0	0	0	0	0	0	0	0	0	0	0	0	0	0	0	1	1	0	0	0	0	0	14	0	0	3	0	102	0	0	0
981047C08	0	0	0	0	0	0	0	0	0	0	0	0	0	0	0	4	0	0	0	0	0	0	0	0	0	0	11	0	0	0	0	0	0	0	0	0	289	5	60	0	0	0	0	19	0	0	6	0	0
981048C08	0	0	0	0	0	0	0	51	0	0	0	0	0	0	0	2	2	0	2	0	0	2	0	0	0	0	9	0	0	0	0	0	0	0	2	0	51	5	0	0	0	0	0	4	0	0	0	0	0
981049C08	7	0	0	0	0	0	0	0	0	0	0	0	0	0	0	0	0	0	0	0	0	0	0	0	0	0	0	0	0	0	0	0	0	5	7	0	0	0	0	0	0	0	0	0	0	0	1	0	0
981050C09	0	0	0	2	0	0	468	0	0	0	0	0	0	0	1	0	0	0	0	0	0	0	0	0	255	0	0	0	0	0	0	0	227	0	0	0	0	0	0	0	248	0	0	0	0	62	0	0	0
981051C08	0	0	0	1	0	0	0	0	0	0	31	0	0	0	0	1	14	0	0	0	0	0	0	0	0	0	0	0	0	0	0	0	0	1	0	0	14	4	0	0	0	0	0	0	0	0	0	0	0
981052C08	0	0	9	0	0	0	0	0	0	1	0	0	0	0	0	15	0	0	0	0	0	0	1	0	0	0	8	0	0	0	0	0	0	0	0	0	6	1	7	0	0	0	0	0	0	0	0	0	0
981053C08	0	0	49	0	0	0	0	1	2	2	0	0	0	0	0	1	0	0	0	1	0	0	2	0	0	0	165	0	0	0	0	0	0	0	0	0	37	0	0	1	0	0	0	0	0	0	1	0	0
981054C08	0	0	3	0	0	0	0	0	0	0	0	0	0	0	0	120	0	0	0	2	0	2	0	0	0	0	13	0	0	0	0	0	0	0	0	0	230	23	77	0	0	0	0	0	0	0	2	0	0
981055C08	4	0	0	0	0	0	0	0	0	0	4	0	0	0	0	0	0	0	0	0	0	0	0	0	0	0	39	0	0	0	0	0	0	0	2	0	0	0	0	0	0	0	0	0	0	0	3	0	0
981056C08	0	0	7	0	0	0	0	0	0	0	0	0	0	0	0	14	0	0	0	0	0	0	5	0	0	0	72	0	0	0	0	0	0	0	0	0	1837	0	0	0	0	0	0	0	0	0	18	0	0
981057C08	0	7	0	0	0	0	0	254	0	0	173	0	0	0	0	0	11	0	0	0	0	0	0	0	0	0	0	0	0	0	0	0	0	0	0	0	22	0	0	0	0	0	0	0	0	0	9	0	0
981058C06	0	0	0	4	0	0	0	0	0	0	32	0	0	0	0	0	59	0	0	0	0	0	0	0	5	0	0	0	0	0	0	0	0	0	0	0	0	0	0	0	11	0	0	0	0	0	0	5	0
981059C06	0	0	0	2	0	6	0	0	0	0	6	0	0	0	0	0	0	0	0	0	0	0	0	0	16	0	0	0	0	0	0	0	44	0	0	0	0	0	0	0	51	0	0	0	0	0	0	0	22
981060C06	0	0	0	0	0	0	0	0	0	0	40	0	0	0	0	0	170	0	0	0	0	0	0	0	0	0	2	0	0	0	0	0	0	0	14	0	26	0	0	0	0	0	0	0	0	0	0	0	0
981061C06	0	13	0	5	0	0	0	111	0	0	18	0	0	0	0	0	62	0	0	0	0	0	0	0	0	0	8	0	0	0	0	0	0	5	5	0	44	3	0	0	0	0	0	0	0	0	2	0	0
981062C06	0	0	0	0	0	0	0	0	0	4	0	0	0	0	0	70	0	0	0	1	0	0	0	0	0	0	101	0	0	0	1	0	0	0	12	0	1289	4	54	3	0	0	0	97	0	0	6	0	0
981063C06	0	0	0	0	0	0	0	0	0	0	0	0	1	0	0	182	0	0	0	0	0	0	4	0	0	0	102	0	0	0	0	0	0	0	0	0	577	18	219	1	0	0	0	686	0	0	4	0	0
981064C06	0	1	0	0	0	0	0	0	0	0	0	0	0	0	0	22	0	0	0	3	0	0	3	3	0	0	86	0	0	0	0	0	0	0	0	0	310	7	38	0	0	0	0	24	0	0	42	0	0
981065C06	0	0	0	0	0	0	0	0	0	0	0	0	5	0	0	8	0	0	0	1	0	0	0	0	0	1	38	0	0	3	0	0	0	0	0	0	88	0	2	2	0	0	0	0	0	0	5	0	0
981066C06	0	0	0	0	0	0	0	0	0	9	0	0	2	0	0	2	0	0	0	7	0	0	2	9	0	0	13	0	0	0	0	0	0	0	0	0	338	0	80	0	0	0	0	9	0	0	77	0	0
981067C06	0	2	0	2	0	0	0	0	0	0	90	0	0	0	0	0	60	0	0	0	0	0	0	0	25	0	15	0	0	0	0	0	0	0	2	0	0	0	0	0	0	0	0	0	0	0	0	0	0
981068C07	0	0	0	13	0	0	24	0	0	0	4	0	0	0	0	0	0	0	0	0	0	0	0	0	62	0	0	88	0	0	0	0	217	0	0	1	0	0	0	0	200	0	0	0	0	17	0	4	0
981069C04	0	7	0	13	0	0	0	0	0	0	150	0	0	0	0	0	46	0	0	0	0	0	0	0	1161	0	0	0	0	0	0	0	175	0	0	1	0	0	0	0	7	0	0	0	0	20	0	0	0
981070C04	12	23	0	0	0	0	0	0	0	0	174	0	0	0	0	12	0	0	0	0	0	0	3	0	0	0	2555	0	0	0	0	0	0	0	0	0	1963	0	81	1	0	35	0	0	0	0	7	0	0
981071C04	0	9	0	0	0	0	0	0	0	0	0	2	4	0	0	12	0	0	0	0	0	0	3	11	0	0	3	0	0	0	27	0	0	0	0	0	375	0	38	13	0	0	0	0	0	0	5	0	0
981072C04	0	29	0	0	0	0	0	170	0	0	26	0	0	0	0	0	0	0	0	0	0	0	3	0	0	0	9	0	0	0	0	0	0	0	0	0	209	0	32	0	0	6	0	0	0	0	25	0	0
981073C04	0	4	0	0	0	0	0	52	0	0	58	0	0	0	0	0	95	0	0	0	0	0	0	0	0	0	0	0	0	0	0	0	2	0	0	0	10	0	0	0	0	2	0	0	0	0	3	0	0
981074C04	0	0	0	9	1	0	0	14	0	0	25	0	0	0	0	0	12	0	0	0	0	0	0	0	91	0	0	0	0	0	0	0	45	0	0	1	1	0	4	0	0	0	0	0	0	0	0	0	0
981075C05	0	0	0	0	0	0	0	0	0	0	0	0	0	0	0	0	3	0	0	0	0	0	0	0	3	0	0	0	0	0	0	0	3	0	0	0	0	0	0	0	0	0	0	0	0	0	0	0	0
981076C05	11	2	0	8	0	0	0	7	0	0	30	0	0	0	0	0	39	0	0	0	0	0	0	0	0	0	0	0	0	0	0	0	0	2	0	0	0	0	0	0	7	0	0	0	0	2	0	0	0
981077C03	22	16	0	0	0	0	0	169	0	0	55	0	0	0	0	0	11	0	0	0	0	0	0	0	425	0	0	0	0	0	0	0	0	224	0	0	0	0	0	0	5	0	0	0	0	0	0	0	0
981078C03	0	7	0	0	0	0	0	549	0	0	0	0	0	0	0	0	0	0	0	0	0	17	0	0	0	0	0	0	0	0	0	0	0	0	0	0	1233	0	203	0	0	0	0	203	0	0	32	0	0
981080C03	2	0	0	0	0	0	0	186	0	2	18	0	0	0	0	0	0	0	0	0	0	0	0	0	0	0	0	0	0	0	0	0	0	0	0	0	14	0	8	0	0	1	0	0	0	0	138	0	0
981081C03	8	8	0	9	0	0	0	0	0	0	0	0	0	0	0	0	8	0	0	0	0	0	0	0	0	0	0	0	0	0	0	0	176	0	0	0	0	0	0	0	35	0	0	0	0	0	23	0	0
981082C03	1	0	0	0	0	0	0	29	0	0	2	0	0	0	0	0	0	0	0	0	0	0	0	0	0	0	0	0	0	0	0	0	0	0	0	0	0	0	0	0	0	0	0	0	0	0	1	0	0
981083C03	0	0	0	0	0	0	0	0	0	3	0	131	2	0	0	0	0	0	0	0	5	0	0	240	0	0	0	0	0	36	1	0	0	0	0	11	11	0	0	183	0	0	1	0	0	0	0	0	0
981232C13	0	0	0	0	0	0	0	0	0	18	0	46	49	0	0	0	0	93	4	1	0	0	0	111	0	0	4	0	0	0	2	0	0	0	0	71	0	137	265	4	0	0	0	0	0	0	5	0	2
981233C13	0	0	9	0	0	0	0	0	3	0	0	0	0	0	0	0	0	23	0	0	0	0	0	11	0	0	0	0	0	9	2	0	0	0	0	0	1	1	247	0	0	0	0	0	0	0	7	0	0
981234C13	0	0	0	0	0	0	0	0	1	1	0	0	0	0	0	0	0	11	1	0	0	0	0	0	0	0	2	0	0	2	0	0	0	0	0	0	9	0	0	0	0	0	0	0	0	0	0	0	0
981235C13	0	0	0	0	0	0	0	0	3	0	0	0	0	0	0	0	0	0	5	0	0	0	0	0	0	0	43	0	0	3	0	0	0	0	0	0	34	1	0	0	0	0	0	5	0	0	0	0	0
981236C13	0	0	0	0	0	0	0	0	0	0	0	0	0	0	0	0	57	0	0	0	0	0	0	0	0	0	0	0	0	0	0	0	0	8	0	0	7	0	0	0	0	0	0	0	0	0	0	0	0
981237C13	3	0	0	3	0	0	0	0	0	0	183	0	0	0	3	0	35	0	0	0	0	0	0	0	0	0	0	0	0	3	0	0	3	3	0	0	0	0	0	0	0	0	0	0	0	29	0	3	0
98410C20	0	0	0	0	0	0	0	0	0	0	0	0	0	0	0	0	0	0	0	0	0	0	0	0	0	0	0	0	0	0	0	0	1284	0	0	0	0	0	0	0	0	0	0	0	0	0	0	0	0
98411C17	0	0	0	0	0	0	0	0	0	0	7	0	0	0	0	0	3	0	0	0	0	0	0	0	0	0	0	0	0	0	0	0	395	0	0	0	0	0	0	0	0	0	0	0	0	0	0	0	0
98412C17	0	0	0	0	0	0	0	0	0	0	0	0	0	0	0	0	22	0	0	0	0	0	0	0	0	0	0	0	0	0	0	0	1338	0	0	1	0	0	0	0	0	0	0	0	0	0	0	0	0
98413C17	0	0	0	4	0	0	0	0	0	0	65	0	0	0	0	0	0	0	0	0	0	0	0	0	3352	0	0	0	0	0	0	0	131	0	0	0	0	0	0	0	0	0	0	0	0	0	0	0	0
98414C16	0	0	0	0	0	0	0	0	0	0	18	0	0	0	0	0	0	0	0	0	0	0	0	0	157	0	0	0	0	0	0	0	18	0	9	0	0	0	0	0	0	0	0	0	0	0	0	0	0
98415C16	0	0	0	0	0	0	0	0	0	0	0	0	0	0	0	0	0	0	0	0	0	0	0	0	0	0	0	0	0	0	0	0	16	0	0	0	336	0	0	0	0	0	0	0	0	0	0	0	0
98416C16	0	0	0	0	0	0	0	0	0	0	0	0	0	0	0	1	0	0	1	0	0	0	0	0	0	0	2	0	0	0	0	0	1	0	0	0	60	0	6	0	0	0	0	1	0	0	0	0	2
98417C16	0	0	0	0	0	0	0	0	0	0	0	0	0	0	0	1	0	0	0	0	0	0	0	0	0	0	0	0	0	0	0	0	2	0	0	1	4	0	0	0	0	0	0	0	0	0	0	0	0
98418C16	0	0	0	0	0	0	0	0	0	0	0	0	0	0	0	0	0	0	0	0	0	0	0	0	0	0	0	0	0	0	0	0	0	0	0	0	0	0	0	0	0	0	0	0	0	0	0	0	0
98419C16	0	0	0	0	0	0	0	0	0	0	0	0	0	0	0	0	0	0	0	0	0	0	0	0	0	0	0	0	0	0	0	0	0	0	0	0	0	0	0	0	0	0	0	0	0	0	0	0	0
98420C16	0	0	0	0	0	0	0	0	0	0	0	0	0	0	0	0	0	0	0	0	0	0	0	0	0	0	10	0	0	0	0	0	10	0	0	0	0	0	0	0	0	0	0	3	0	0	0	0	0
98421C16	0	0	0	0	0	0	0	0	0	0	0	0	0	0	0	0	0	0	0	0	0	0	0	0	0	0	2	0	0	0	0	0	0	0	0	0	0	0	0	0	0	0	0	0	0	0	0	0	0
98422C16	0	0	0	0	0	0	0	0	0	0	0	0	0	0	0	0	0	0	1	0	0	0	0	0	0	0	0	0	0	0	0	0	0	0	0	0	0	0	0	0	0	0	0	0	0	0	0	0	0
98423C16	0	0	0	0	0	0	0	0	0	0	292	0	0	0	0	0	0	0	0	0	0	0	0	0	130	0	0	0	0	0	0	0	0	0	0	0	12	0	0	0	0	0	0	0	0	0	0	0	0
98424C17	0	0	0	7	0	0	0	0	0	0	96	0	0	0	0	0	10	0	0	0	0	0	0	0	14	0	0	0	0	0	0	0	38	0	0	0	0	0	0	0	0	0	0	0	0	144	0	0	0
98425C16	0	0	0	0	0	0	0	0	0	0	0	12	1	0	0	0	0	0	1	0	0	0	0	0	0	0	69	0	0	0	0	0	0	0	0	0	0	0	46	0	0	0	0	0	0	0	7	0	8
98426C15	0	0	0	0	0	0	0	0	0	0	0	0	0	0	0	22	0	73	1	3	0	0	0	0	0	1	0	0	0	0	0	0	0	0	0	1	105	226	678	0	0	0	0	65	0	0	0	0	3
98428C15	0	0	0	7	0	0	0	0	0	0	353	0	0	0	0	0	0	0	1	0	0	0	0	0	27	0	7	0	0	0	0	0	27	0	0	2	9	0	7	0	0	0	0	0	0	407	0	0	0
98429C14	0	0	0	3	13	0	0	0	0	0	333	0	0	0	4	0	21	0	6	0	0	0	0	0	1577	0	0	0	0	0	0	0	26	0	9	0	3	0	0	0	0	0	0	0	0	120	0	0	0
9842C16	0	0	0	0	0	0	0	0	0	0	0	0	0	0	0	86	0	110	0	0	0	0	0	0	0	0	14	0	0	0	0	0	0	0	0	37	5	0	0	0	0	0	0	0	0	0	0	0	10
98430C14	0	0	0	1	0	0	0	0	0	0	0	0	0	0	5	0	0	0	0	0	0	0	0	0	0	0	0	0	0	0	0	0	3	0	9	0	0	0	0	0	14	0	0	0	0	0	1	0	0
98431C13	0	0	0	0	0	0	0	0	28	0	0	0	0	0	0	0	0	14	19	7	0	0	0	0	0	0	7	0	0	0	28	0	0	0	0	16	21	1673	494	0	0	0	1	78	0	0	1	0	3
98432C13	0	0	5	0	0	0	0	0	0	4	0	0	0	0	0	0	0	0	1	0	0	0	0	0	0	0	0	0	0	0	0	0	0	0	0	0	13	2	5	0	0	0	0	5	0	0	0	0	0
98433C13	0	0	0	0	0	0	0	0	0	0	0	0	0	0	0	0	0	0	0	0	0	0	0	0	0	0	5	0	0	0	0	0	0	0	0	0	27	0	0	0	0	0	0	0	0	0	0	0	0
98434C13	0	0	0	0	0	0	0	0	0	0	0	0	0	0	0	31	0	0	30	0	0	0	0	0	0	0	86	0	0	0	0	0	0	0	0	0	192	0	0	0	0	0	0	102	0	0	8	0	0
98435C13	0	0	0	0	0	0	0	0	0	0	0	0	0	0	0	0	0	0	0	0	0	0	0	0	1096	0	0	0	0	0	0	0	0	158	0	0	0	0	0	0	0	0	0	0	0	0	0	0	0
98436C13	0	0	0	3	5	4	2	0	0	0	0	0	0	0	5	0	0	0	0	0	0	0	0	0	0	0	0	0	0	0	0	0	19	215	0	0	0	0	0	0	0	0	0	0	0	105	0	0	0
9843C19	0	0	0	0	0	0	0	0	0	0	0	0	0	0	0	4	0	1	0	0	0	0	0	0	0	0	4	0	0	0	0	0	0	0	0	22	4	10	0	0	0	0	0	0	0	0	0	0	13
9844C19	0	0	0	0	0	0	0	0	0	0	5	0	0	0	0	16	0	27	1	0	0	0	0	0	0	0	16	0	0	0	0	0	102	0	0	0	820	5	0	0	0	0	0	0	0	0	10	2	24
9845C19	0	0	0	0	0	0	0	0	0	1	0	0	0	0	0	2	0	1	0	0	0	0	0	0	0	0	9	0	0	0	0	0	1	0	0	0	40	0	4	0	0	0	0	4	0	0	2	0	1
9846C19	0	0	0	0	0	0	0	0	0	0	0	0	0	0	0	1	0	0	0	0	0	0	0	0	0	0	26	0	0	0	0	0	0	0	0	0	17	0	0	0	0	0	0	0	0	0	0	0	0
98474C03	0	0	0	0	0	0	0	0	0	0	13	0	0	0	0	0	109	0	0	0	0	0	0	0	2089	0	0	0	0	0	0	0	0	6	0	0	0	0	0	0	13	0	0	0	0	6	0	0	0
98476C03	0	0	0	0	0	0	0	0	0	0	0	0	0	0	0	3	0	0	11	0	0	0	0	0	0	0	0	0	0	0	0	0	0	0	0	0	61	15	26	0	0	0	0	6	0	0	37	0	0
98477C03	0	0	0	0	0	0	0	69	0	7	0	0	0	3	0	1	0	0	0	0	0	0	0	0	0	0	7	0	0	0	0	0	0	0	3	0	31	1	0	0	0	0	0	0	0	0	24	0	0
98478C03	0	0	0	16	0	0	0	33	0	0	0	0	0	0	0	0	0	0	0	0	0	0	0	0	0	0	0	0	0	0	0	0	0	0	0	0	8	0	0	0	0	0	0	0	0	0	5	0	0
98479C03	0	0	0	8	0	0	0	0	0	0	0	0	0	0	2	0	0	0	0	0	0	0	0	0	0	0	0	0	0	0	0	0	3	0	0	0	0	0	0	0	0	0	0	0	0	17	0	0	0
9847C19	0	0	0	0	0	0	0	0	0	0	0	0	0	0	0	0	0	0	0	0	0	0	0	0	0	0	0	0	0	0	0	0	0	0	0	0	0	0	0	0	0	0	0	0	0	0	0	0	0
9848C19	0	0	0	0	0	0	0	0	0	0	0	0	0	0	0	0	64	0	0	0	0	0	0	0	115	0	0	0	0	0	0	0	0	0	0	0	0	0	0	0	0	0	0	0	0	0	0	0	0
9849C20	0	0	0	0	0	0	0	0	0	0	0	0	0	0	0	0	0	0	0	0	0	0	0	0	0	0	0	0	0	0	0	0	284	0	0	0	0	0	0	0	0	0	0	0	0	0	0	0	0
991210C17	6	0	0	0	0	0	0	0	0	0	6	0	0	0	0	0	256	0	0	0	0	0	0	0	131	0	0	0	0	0	0	0	0	0	0	0	0	0	0	0	0	0	0	0	0	0	0	0	0
991211C17	7	0	0	0	0	0	0	0	0	0	4	0	0	0	0	0	609	0	0	0	0	0	0	0	84	0	0	0	0	0	0	0	0	7	0	0	0	0	0	0	0	0	0	0	0	0	0	0	0
991212C16	0	0	0	0	0	0	0	0	0	0	5	0	0	0	0	0	34	0	0	0	0	0	0	0	10	0	0	0	0	0	0	0	0	0	0	0	0	0	0	0	0	0	0	0	0	0	0	0	0
991213C16	0	0	0	0	0	0	0	0	0	0	0	0	0	0	0	4	60	0	0	0	0	0	0	0	0	0	0	0	0	0	0	0	0	7	0	0	60	0	0	0	0	0	0	0	0	0	0	0	0
991214C17	0	0	0	0	0	0	0	0	0	0	0	0	0	0	0	0	53	0	0	0	0	0	0	0	0	0	0	0	0	0	0	0	0	0	0	0	6	0	0	0	0	0	0	0	0	0	0	0	0
991215C17	0	0	0	0	0	0	0	0	0	0	0	0	0	0	0	0	58	0	0	0	0	0	0	0	0	0	0	0	0	0	0	0	0	0	0	0	0	0	0	0	0	0	0	0	0	0	0	0	0
991217C16	17	0	4	0	0	0	0	0	0	0	4	0	0	0	0	0	180	0	0	0	0	0	0	0	26	0	0	0	0	0	0	0	0	0	0	0	0	0	0	0	0	0	0	0	0	0	0	0	0
991218C16	0	0	5	0	0	0	0	0	0	0	0	0	5	0	0	0	0	0	0	0	0	0	0	0	0	0	0	0	0	0	0	0	0	0	0	0	98	0	0	5	0	0	0	0	0	0	3	3	0
991219C16	0	0	0	0	0	0	0	0	0	0	0	0	0	0	0	3	0	0	0	0	0	0	0	0	0	0	1	0	0	0	0	0	0	0	0	0	11	38	0	0	0	0	0	0	0	0	0	0	0
991220C16	0	0	0	0	0	0	0	0	0	0	0	0	0	0	0	0	0	16	0	0	0	0	0	166	0	0	0	0	0	0	0	0	0	0	0	0	5	0	86	0	0	0	2	0	0	0	0	0	4
991221C16	0	0	0	0	0	0	0	0	0	0	0	0	0	0	0	0	0	0	1	0	0	0	0	14	0	0	3	0	0	0	0	0	0	0	0	0	3	0	14	0	0	0	1	0	0	0	1	0	3
991222C16	0	0	0	0	0	0	0	0	0	0	0	0	0	0	0	0	0	0	0	0	0	0	0	12	0	0	24	0	0	0	0	0	0	0	82	0	8	0	47	0	0	0	4	4	0	0	0	0	0
99122C19	0	0	0	0	0	0	0	0	0	0	0	0	0	0	0	0	0	0	0	0	0	0	0	0	0	0	0	0	0	0	0	0	0	0	0	0	141	0	0	0	0	0	0	0	0	0	0	0	0
99123C16	0	0	0	0	0	0	0	0	0	0	0	0	0	0	0	0	0	0	0	0	0	0	0	0	0	0	0	0	0	0	0	0	0	0	0	0	4	0	0	0	0	0	0	0	0	0	0	0	0
99124C19	0	0	11	0	0	0	0	2	0	0	0	0	0	0	0	6	0	0	1	0	0	0	0	0	0	0	3	0	0	0	0	0	0	0	0	0	5	5	27	0	0	0	0	0	0	0	0	0	0
991256C06	0	0	0	0	0	0	0	0	37	0	0	0	0	0	0	0	61	18	9	0	0	0	3	0	0	0	12	0	0	0	24	0	0	0	0	0	85	597	293	0	0	0	0	146	0	0	3	0	0
991257C06	28	14	0	0	0	0	0	0	0	0	25	0	0	0	0	0	597	0	0	0	0	0	0	0	42	0	21	0	0	0	0	0	0	0	0	0	4	0	0	0	0	0	0	0	0	0	0	0	0
991258C06	0	0	0	0	0	0	0	0	0	0	309	0	0	0	0	0	1127	0	0	0	0	0	0	0	0	0	0	0	0	0	0	0	0	0	0	0	0	0	0	0	0	0	0	0	0	0	0	0	0
991259C06	0	0	0	0	0	0	70	0	0	0	0	0	0	0	0	0	0	0	0	0	0	0	0	0	0	0	0	0	0	0	0	0	155	0	0	0	0	0	0	0	65	0	0	0	0	35	0	29	0
99125C19	1	0	1	0	0	0	0	0	0	0	0	0	0	0	0	0	0	0	0	0	0	0	0	0	1	0	0	0	0	0	0	0	0	0	6	0	0	0	0	0	0	0	0	0	0	0	0	0	0
991260C06	4	0	0	9	0	0	0	0	0	0	4	0	0	0	0	0	43	0	0	0	0	0	0	0	0	0	0	0	0	0	0	0	0	0	0	0	0	0	0	0	189	0	0	0	0	0	0	4	0
991261C06	0	0	0	0	0	0	0	0	0	0	0	0	0	0	0	0	175	0	0	0	0	0	0	0	0	0	6	0	0	0	0	0	0	0	0	0	0	0	0	0	0	0	0	0	0	0	0	0	0
991262C06	17	0	0	0	0	0	0	24	0	0	0	0	0	0	0	0	0	0	0	0	0	0	0	0	0	0	3	0	0	0	0	0	0	0	0	0	79	0	0	0	0	0	0	0	0	0	39	0	0
991263C06	0	0	0	0	0	0	0	0	0	0	0	0	1	0	0	0	100	0	1	0	0	0	0	0	0	0	0	0	0	0	0	0	0	0	0	0	250	160	120	0	0	0	0	28	0	0	5	0	0
991264C06	0	0	0	0	0	0	0	0	0	1	0	0	0	0	0	0	0	0	0	0	0	0	0	0	0	0	16	0	0	0	0	0	0	0	0	0	0	0	2	0	0	0	0	23	0	0	0	0	0
991265C06	0	0	0	0	0	0	0	0	21	9	0	0	1	0	0	0	34	0	3	0	0	0	1	0	0	0	0	0	0	0	4	0	0	0	0	0	26	60	81	0	0	0	0	211	0	0	0	0	0
991266C06	0	0	0	0	0	0	0	6	0	1	0	0	8	0	0	0	23	0	0	0	0	0	0	0	0	0	6	0	0	0	0	0	0	0	0	0	458	0	6	0	0	0	0	133	0	0	9	0	0
991267C04	0	0	0	0	0	0	0	7	0	0	14	0	0	0	0	0	14	0	2	0	0	0	0	0	0	0	14	0	0	0	0	0	0	0	0	0	39	4	0	0	0	0	0	11	0	0	5	0	0
991268C04	0	0	0	0	0	0	0	0	0	0	7	0	0	0	0	0	0	0	0	0	0	0	0	0	0	0	0	0	0	0	0	0	0	0	0	0	10	0	0	0	0	0	0	0	0	0	0	0	0
991269C04	0	0	0	8	0	0	0	0	0	0	43	0	0	0	0	0	168	0	0	0	0	0	0	0	799	0	0	0	0	0	0	0	0	0	0	0	0	0	0	0	86	0	0	0	0	0	0	0	0
99126C19	7	0	3	0	0	0	0	0	0	0	3	0	0	0	0	0	24	0	0	0	0	0	0	0	0	0	0	0	0	0	0	0	0	0	0	0	0	0	0	0	0	0	0	0	0	0	0	0	0
991270C05	0	0	0	4	3	0	0	0	0	0	0	0	0	0	0	0	2	0	0	0	0	0	0	0	0	0	0	0	0	0	0	0	25	0	0	0	0	0	0	0	0	0	0	0	0	120	0	195	0
991271C04	0	0	0	0	0	0	0	0	18	0	0	1	14	0	0	44	107	4	1	2	0	0	1	0	0	0	0	0	0	0	5	0	0	0	0	2	0	0	366	0	0	0	0	0	0	0	0	1	0
991272C04	0	0	0	0	0	0	0	0	0	0	0	0	0	0	0	0	0	0	0	0	0	0	0	0	0	0	5	0	0	0	0	0	0	0	0	0	43	0	0	0	0	0	0	0	0	0	2	0	0
991273C04	0	113	0	0	0	0	0	0	0	0	6	0	0	0	0	0	76	0	0	0	0	0	0	0	0	0	0	0	0	0	0	0	0	0	0	0	0	0	0	0	0	0	0	0	0	0	0	0	0
991274C05	0	0	0	0	0	0	0	0	0	0	39	0	0	0	15	0	24	0	0	0	0	0	0	0	0	0	0	0	0	0	0	0	0	0	0	0	0	0	0	0	19	0	0	0	0	75	0	0	0
991275C05	0	158	0	6	0	0	0	0	0	0	82	0	0	0	0	0	189	0	0	0	0	0	0	0	0	0	0	0	0	0	0	0	51	6	0	0	0	0	0	0	0	0	0	0	0	0	0	0	0
991276C03	0	0	0	0	0	0	0	0	0	0	99	0	0	0	0	0	279	0	0	0	0	0	0	0	0	0	0	0	0	0	0	0	0	4	0	0	0	0	0	0	21	0	0	0	0	0	0	0	0
991277C03	29	33	0	4	0	0	0	0	0	0	169	0	0	0	0	0	203	0	0	0	0	0	0	0	0	0	0	0	0	0	0	0	0	0	0	0	0	0	0	0	0	0	0	0	0	25	0	0	0
991278C03	0	4	0	4	0	0	0	4	0	0	94	0	0	0	0	0	74	0	0	0	0	0	0	0	0	0	0	0	0	0	0	0	0	0	0	0	0	0	0	0	67	0	0	0	0	31	0	0	0
991279C03	99	63	0	0	0	0	0	18	0	0	171	0	0	0	0	0	0	0	0	0	0	0	0	0	0	0	0	0	0	0	0	0	0	0	0	0	531	0	0	0	0	0	0	0	0	0	285	0	0
99127C20	8	0	0	0	0	8	0	0	0	0	4	0	0	0	0	0	0	0	0	0	0	0	0	0	0	0	0	0	0	0	0	0	0	0	0	0	0	0	0	0	0	0	0	0	0	0	0	0	0
991280C03	32	17	0	0	0	0	0	0	0	0	9	0	0	0	0	3	261	0	0	0	0	0	0	0	0	0	0	0	0	0	0	0	0	0	0	0	77	0	0	0	0	0	0	3	0	0	18	0	0
99128C20	16	0	0	0	1	0	0	0	0	0	0	0	0	0	0	0	0	0	0	0	0	0	0	0	0	0	0	0	0	0	0	0	4	0	0	0	0	0	0	0	59	0	0	0	0	0	0	0	0
99129C17	0	0	0	0	0	0	0	0	0	0	0	0	0	0	0	0	0	0	0	0	0	0	0	0	0	0	0	0	0	0	0	0	0	0	0	0	0	0	0	0	1119	0	0	0	0	0	0	0	0
99413C13	12	0	0	23	0	0	0	0	0	0	4	0	0	0	0	0	2	0	1	0	0	0	0	0	0	0	0	0	0	0	0	0	0	4	4	0	0	0	0	0	0	0	0	0	0	8	0	0	0
99414C13	0	0	1	1	0	0	0	0	0	1	0	0	0	0	0	8	0	0	1	0	0	0	1	0	0	0	280	0	0	0	0	0	0	0	0	0	144	0	0	0	0	0	0	10	0	0	0	0	0
99415C13	0	0	0	0	0	0	0	0	0	0	0	0	0	0	0	0	9	0	0	0	0	0	0	0	0	0	0	0	0	0	0	0	0	0	0	0	0	0	0	0	0	0	0	0	0	0	0	0	0
99416C13	0	0	0	0	0	0	0	0	0	0	0	0	0	0	0	0	0	0	0	0	0	0	0	0	0	0	0	0	0	0	0	0	0	0	0	0	0	0	0	0	0	0	0	0	0	0	0	0	0
99417C13	0	0	0	0	0	0	0	0	0	0	0	0	0	0	0	0	0	0	0	0	0	0	0	0	1	0	0	0	0	0	0	0	0	0	0	0	0	0	0	0	3	0	0	0	0	0	0	0	0
99419C11	0	0	0	0	0	0	0	0	0	0	0	0	0	0	0	0	14	0	0	0	0	0	0	0	623	0	0	0	0	0	0	0	0	0	0	0	0	0	0	0	0	0	0	0	0	0	0	0	0
99420C13	0	0	0	0	0	0	0	0	0	0	0	0	0	0	0	0	42	0	0	0	0	0	0	0	494	0	0	0	0	0	0	0	0	14	0	0	1	0	0	0	0	0	0	0	0	0	0	0	0
99421C11	0	0	0	0	0	0	0	0	0	0	0	0	0	0	1	0	0	0	0	0	0	0	0	0	0	0	0	0	0	0	0	0	0	0	0	0	0	0	0	0	78	0	0	0	0	81	0	0	0
99422C11	0	0	0	0	0	0	0	0	0	0	4	0	0	0	0	0	0	0	0	0	0	0	0	0	4	0	0	0	0	0	0	0	0	25	0	0	0	2	0	0	21	0	0	0	0	4	0	0	0
99428C11	0	0	0	24	0	444	105	0	0	0	0	0	0	0	0	0	1	0	0	0	0	0	0	0	0	0	0	767	0	0	0	0	0	380	0	0	0	0	0	0	372	0	0	0	0	8	0	7	0
99436C09	0	0	0	0	0	0	35	0	0	0	0	0	0	0	1	0	0	0	0	0	0	0	0	0	0	0	0	0	0	0	0	0	0	0	0	0	0	0	0	0	34	0	0	0	0	9	0	0	0
9946C14	0	0	1	1	5	0	0	7	0	0	34	0	0	0	0	0	0	0	1	0	0	0	0	0	0	0	0	0	0	0	0	0	0	0	0	0	1	0	0	0	0	1	0	0	0	151	0	0	0
99476C14	0	0	0	0	0	0	0	2	0	0	55	0	0	0	0	0	206	0	0	0	0	0	0	0	38	0	7	0	0	0	0	0	0	0	0	20	5	0	0	0	0	0	0	0	0	0	0	0	0
99477C15	0	0	0	27	1	18	191	0	0	0	18	0	0	0	0	0	0	0	0	0	0	0	0	0	55	0	0	227	0	0	0	0	0	0	0	0	0	0	0	0	491	0	0	0	0	1036	0	0	0
99478C15	0	0	0	0	0	0	0	0	0	0	0	0	0	0	0	0	0	0	0	0	0	0	0	0	0	0	11	0	0	0	0	0	0	0	0	0	308	0	0	0	0	0	0	2	0	0	0	0	1
99479C15	0	0	0	0	0	0	0	0	0	0	0	7	4	0	0	0	0	90	0	0	0	0	0	22	0	0	30	0	0	0	0	0	0	0	0	0	285	0	285	0	0	0	0	0	0	0	32	0	0
9947C14	0	0	0	0	0	0	0	0	0	0	0	0	0	0	0	0	0	0	0	0	0	0	0	0	0	0	0	0	0	0	0	0	0	0	0	0	0	0	0	0	0	0	0	0	0	0	0	0	0
99480C15	6	0	0	0	0	0	0	0	0	0	12	0	0	0	0	0	0	0	0	0	0	0	0	0	150	0	0	0	0	0	0	0	0	0	0	0	69	0	0	0	0	0	0	0	0	0	1	0	0
99481C15	0	0	0	0	0	0	0	0	0	0	17	0	0	0	0	0	0	0	0	0	0	0	0	0	137	0	0	0	0	0	0	0	0	0	0	0	31	0	0	0	0	0	0	0	0	0	0	0	0
99482C17	0	0	0	0	0	0	0	0	0	0	0	0	0	0	0	0	3	0	0	0	0	0	0	0	43	0	0	0	0	0	0	0	0	0	0	0	0	0	0	0	0	0	0	0	0	200	0	0	0
99483C17	0	0	0	0	0	0	0	0	0	0	0	0	0	0	0	0	0	0	0	0	0	0	0	0	153	0	0	0	0	0	0	0	0	3	0	0	0	0	0	0	0	0	0	0	0	74	0	0	0
99484C17	0	0	0	0	0	12	0	0	0	0	16	0	0	0	0	0	0	0	0	0	0	0	0	0	1205	0	0	0	0	0	0	0	0	0	0	0	51	0	0	0	0	0	0	0	0	0	0	0	0
99485C16	8	0	0	0	0	0	0	0	0	0	120	0	0	0	0	0	4	0	0	0	0	0	0	0	687	0	0	0	0	0	0	0	0	21	0	0	0	0	0	0	0	0	0	0	0	0	0	0	0
99486C16	0	0	1	0	0	0	0	0	0	0	0	0	0	0	0	1	0	0	0	0	0	0	0	0	0	0	0	0	0	0	0	0	0	0	0	0	5	0	0	0	0	0	0	0	0	0	0	0	0
99487C16	0	0	0	0	0	0	0	0	0	0	0	0	0	0	0	0	0	0	0	0	0	0	0	0	0	0	17	0	0	0	0	0	0	0	0	0	6	0	2	0	0	0	0	0	0	0	0	0	0
99488C16	8	0	10	0	0	0	0	0	0	0	0	0	0	0	0	1	0	0	0	0	0	0	0	0	10	0	0	0	0	0	0	0	0	3	0	0	34	0	0	0	0	0	0	0	0	0	0	0	0
99489C16	0	0	0	0	0	0	0	0	0	0	1	0	0	0	0	0	1	0	0	0	0	0	0	0	116	0	0	0	0	0	0	0	0	1	0	0	2	0	0	0	0	0	0	0	0	0	0	0	0
9948C13	0	0	0	0	0	0	0	0	0	0	0	0	0	0	0	0	0	0	0	0	0	0	0	0	0	0	27	0	0	0	0	0	0	0	0	0	42	0	15	0	0	0	0	6	0	0	6	0	0
99490C17	0	0	0	2	0	0	0	0	0	0	12	0	0	0	0	0	0	0	0	0	0	0	0	0	823	0	0	0	0	0	0	0	0	0	0	0	0	0	0	0	0	0	0	0	0	4	0	0	0
99491C17	0	0	0	0	0	73	0	0	0	0	0	0	0	0	0	0	0	0	0	0	0	0	0	0	0	0	0	0	0	0	0	0	0	93	0	0	0	0	0	0	0	0	0	0	0	0	0	0	0
99492C16	0	0	0	0	0	0	0	0	0	0	0	0	0	0	0	0	0	0	0	0	0	0	0	0	0	0	0	0	0	0	0	0	0	238	0	0	0	0	0	0	0	0	0	0	0	0	0	1	0
99493C16	0	0	0	0	0	0	0	0	0	0	0	0	0	0	0	0	0	0	0	0	0	0	0	0	0	0	2	0	0	0	0	0	0	0	0	0	0	0	0	0	0	0	0	0	0	0	0	0	0
99494C16	0	0	0	0	0	0	0	0	0	0	0	0	0	0	0	2	0	0	0	0	0	0	0	0	0	0	0	0	0	0	0	0	0	0	0	0	2	0	0	0	0	0	0	0	0	0	0	0	0
99496C16	0	0	3	0	0	0	0	0	0	0	0	0	0	0	0	2	0	0	0	0	0	0	0	0	0	0	4	0	0	0	0	0	0	0	0	0	69	0	1	0	0	0	0	0	0	0	0	0	1
99498C16	0	0	1	0	0	0	0	0	0	0	0	0	0	0	0	0	0	0	0	0	0	0	0	0	0	0	4	0	0	0	0	0	0	1	0	0	8	0	0	0	0	0	0	0	0	0	0	0	1
99499C16	0	0	1	0	0	0	0	0	0	0	0	0	0	0	0	0	0	0	0	0	0	0	0	0	0	0	0	0	0	0	0	0	0	1	0	0	2	0	0	0	0	0	0	0	0	0	0	0	0
001121C15	0	0	0	0	0	0	0	0	0	22	0	0	2	0	0	44	0	0	0	0	0	0	0	0	0	0	2	0	0	4	0	0	0	0	0	4	44	0	2956	0	0	0	1	0	0	0	2	0	2
001122C15	132	0	0	13	0	146	132	0	0	0	53	0	0	0	8	0	3	0	0	0	0	0	0	0	0	0	0	0	0	0	0	0	1744	40	0	0	0	0	13	0	913	0	0	0	0	1885	0	3	0
001123C14	0	0	0	0	2	0	0	0	0	0	371	0	0	0	0	1	26	0	0	0	0	0	0	0	0	0	0	0	0	0	0	0	79	0	0	1	0	0	0	0	18	0	0	0	0	3649	0	0	0
001155C15	22	295	0	0	0	0	0	0	0	0	29	0	0	0	0	0	29	0	0	0	0	0	0	0	101	0	0	0	0	0	0	0	0	0	0	0	2676	0	0	0	0	0	0	14	0	0	1	0	0
001156C07	0	0	0	87	0	0	4112	0	0	0	0	0	0	0	0	0	0	0	0	0	0	0	0	0	50	0	0	150	0	0	0	0	0	0	0	0	0	12	0	0	5887	0	0	0	0	337	0	77	0
001158C05	0	18	0	0	0	0	0	0	0	0	360	0	0	0	0	0	54	0	0	0	0	0	0	0	8560	0	0	0	0	0	0	0	36	54	0	0	0	0	0	0	0	0	0	0	0	144	0	0	0
001164C05	26	0	0	31	0	0	0	0	0	0	674	0	0	0	0	0	280	0	0	0	0	0	0	0	35	0	0	0	0	0	0	0	57	17	0	0	787	0	0	0	332	0	0	0	0	0	0	0	0
001165C05	581	41	0	6	0	0	0	0	0	0	116	0	0	0	0	6	0	0	0	0	0	0	0	0	0	0	0	0	0	0	0	0	0	0	0	0	1517	0	0	0	0	0	0	0	0	0	0	0	0
00348C13	0	0	0	0	0	0	0	0	0	0	0	0	0	0	0	0	794	0	0	0	0	0	0	0	0	0	0	0	0	0	0	0	49	0	0	0	74	0	0	0	0	0	0	0	0	0	0	1	0
00349C13	33	0	0	5	2	0	80	0	0	0	73	0	0	0	0	0	12	0	0	0	0	0	0	0	28	0	0	0	0	0	0	0	155	242	0	0	0	0	0	0	103	0	0	0	0	195	0	0	0
00350C13	33	0	0	13	0	7	567	0	0	0	23	0	0	0	4	0	0	0	0	0	0	0	0	0	7	0	0	0	0	0	0	0	110	180	0	0	0	0	0	0	27	0	0	0	0	153	0	0	0
00352C13	6	0	76	0	0	0	0	0	0	0	1	0	0	0	0	4	0	0	3	0	0	0	0	0	0	0	3	0	0	0	0	0	0	0	0	0	269	0	0	0	0	0	0	7	0	0	4	0	0
00353C13	117	0	0	1	5	103	0	0	0	0	2	0	0	0	85	0	247	0	0	0	0	0	0	0	0	0	0	0	0	0	0	0	0	0	6	0	0	2	0	0	41	0	0	0	0	1	2	0	0
00354C14	45	0	0	5	4	13	0	0	0	0	29	0	0	0	28	0	0	0	0	0	0	0	0	0	0	0	0	0	0	0	0	0	2	3	0	0	0	0	0	0	52	0	0	0	0	236	0	1	0
00355C14	0	0	0	0	0	0	0	0	0	0	27	0	0	0	0	0	0	0	0	0	0	0	0	0	453	0	5	0	0	0	0	0	0	0	0	3	14	0	0	0	0	0	0	0	0	0	0	0	0
00356C15	0	0	12	0	0	0	0	0	0	0	4	0	0	0	0	5	0	0	0	0	0	0	0	0	7	0	0	0	0	0	0	0	4	0	0	0	2668	0	0	0	0	0	0	22	0	0	0	0	0
00357C15	2	0	1	0	0	0	0	0	0	0	39	0	0	0	0	0	0	0	0	0	0	0	0	0	272	0	0	0	0	0	0	0	1247	0	0	0	1366	0	0	0	0	0	0	5	0	0	0	0	0
00358C16	0	0	1	0	0	0	0	0	0	0	0	0	0	0	0	0	0	0	0	0	0	0	0	0	0	0	0	0	0	0	0	0	0	0	0	0	40	0	0	0	0	0	0	0	0	0	0	0	0
00359C16	0	0	0	0	0	0	0	0	0	1	0	0	0	0	0	0	0	0	0	0	0	0	0	0	0	0	1	0	0	0	0	0	0	1	0	0	37	0	0	0	0	0	0	0	0	0	0	0	0
00360C16	0	0	8	0	0	0	0	0	0	0	0	0	0	0	0	0	0	0	0	0	0	0	0	0	0	0	0	0	0	0	0	0	0	0	0	0	86	0	0	0	0	0	0	0	0	0	0	0	0
00361C16	0	0	7	0	0	0	0	0	0	0	0	0	0	0	0	0	0	0	0	0	0	0	0	0	0	0	2	0	0	0	0	0	0	0	0	0	100	0	0	0	0	0	0	0	0	0	0	0	0
00362C16	0	0	6	0	0	0	0	0	0	0	0	0	0	0	0	0	0	0	0	0	0	0	0	0	0	0	1	0	0	0	0	0	92	0	0	0	515	0	1	0	0	0	0	0	0	0	1	0	0
00363C16	0	0	17	0	0	0	0	0	0	0	0	0	0	0	0	0	0	0	0	0	0	0	0	0	0	0	1	0	0	0	0	0	298	0	0	0	46	0	0	0	0	0	0	0	0	0	0	0	0
00364C16	0	4	0	0	0	0	0	0	0	0	0	0	0	0	0	1	0	0	0	0	0	0	0	0	0	0	1	0	0	0	0	0	0	0	0	0	56	19	0	0	0	0	0	1	0	0	0	0	0
00365C17	16	0	0	0	0	14	0	0	0	0	11	0	0	0	0	0	186	0	0	0	0	0	0	0	769	0	0	0	0	0	0	0	25	0	0	0	47	0	0	0	0	0	0	0	0	0	0	0	0
00366C16	0	0	8	0	0	0	0	0	0	0	0	0	0	0	0	8	0	7	0	0	0	0	0	0	0	0	0	1	0	0	0	0	33	0	0	0	79	7	0	0	0	0	0	0	0	0	0	0	0
00370C17	0	0	0	0	4	0	0	0	0	0	4	0	0	0	0	0	36	0	0	0	0	0	0	0	332	0	0	0	0	0	0	0	308	20	0	0	0	0	0	0	12	0	0	0	0	8	0	3	0
011210C17	0	10	0	0	0	0	0	2	0	0	2	0	0	0	0	0	0	0	0	0	0	0	0	0	289	0	0	0	0	0	0	0	0	0	0	0	142	0	0	0	0	0	0	0	0	0	0	0	0
011211C20	0	41	0	0	0	0	0	0	0	0	0	0	0	0	0	0	1	0	0	0	0	1	0	0	571	0	0	0	0	0	0	0	0	2	0	0	242	0	0	0	0	0	0	0	0	0	0	0	0
011212C17	1	3	0	0	0	0	0	0	0	0	0	0	0	0	0	0	0	0	0	0	0	0	0	0	140	0	0	0	1	0	0	0	0	0	0	0	40	0	0	0	0	0	0	0	0	0	0	0	0
011213C20	0	0	3	0	0	0	0	0	0	0	0	0	0	0	0	0	0	0	0	0	0	0	0	0	27	0	0	0	0	0	0	0	0	0	0	0	151	0	3	0	0	0	0	0	0	0	0	0	0
011214C17	0	0	37	0	0	0	0	0	0	0	0	0	0	0	0	0	0	0	6	0	0	0	0	308	37	0	0	0	0	0	0	0	0	0	0	0	55	6	222	0	0	0	1	0	0	0	0	0	0
011216C16	0	0	0	0	0	0	0	0	0	0	0	0	0	0	0	0	0	0	0	0	0	0	0	16	0	0	0	0	0	0	0	0	0	0	0	0	6	0	531	6	0	0	0	0	6	0	0	0	1
011217C16	0	0	0	0	0	0	0	0	0	0	0	0	0	0	0	6	0	0	0	0	0	0	0	2	0	0	0	0	0	0	0	0	0	0	0	0	17	0	12	0	0	0	0	0	0	0	0	0	0
011218C16	0	0	0	0	0	0	0	0	0	0	0	0	1	0	0	0	0	0	1	0	0	0	0	223	0	0	0	0	0	0	0	0	0	0	0	0	141	0	247	0	0	0	6	0	0	0	1	0	0
011219C16	0	0	0	0	0	0	0	0	0	0	0	0	0	0	0	0	0	0	0	0	0	0	0	105	15	0	0	0	0	0	0	0	0	0	0	0	120	0	136	0	0	0	0	0	0	0	1	0	0
01121C18	0	0	0	0	0	0	0	0	0	0	0	0	1	0	0	293	0	29	0	0	0	0	0	0	0	0	0	0	0	4	0	0	0	0	0	68	1936	0	587	0	0	0	1	0	0	0	0	0	7
011220C15	0	0	0	0	0	0	0	0	0	0	0	0	0	0	0	9	0	0	1	0	0	0	0	0	0	0	0	0	0	0	0	0	0	0	0	0	540	0	3717	0	0	0	0	19	0	0	0	0	0
011221C15	0	0	3	0	0	0	0	0	0	0	0	0	5	0	0	0	0	2	0	0	0	0	0	177	0	0	0	0	0	0	0	0	0	0	0	0	6	0	37	0	0	0	4	0	0	0	0	0	1
011222C15	0	0	0	0	0	0	0	0	0	0	0	0	0	0	26	0	0	0	0	0	0	0	0	0	0	0	0	0	5	0	0	0	83	0	0	0	0	0	0	0	31	0	0	0	0	5161	0	0	0
011223C14	6	0	0	0	0	4764	0	0	0	0	12	0	0	0	12	0	0	0	0	0	0	0	0	0	6	0	0	0	25	0	0	0	31	0	0	0	0	0	0	0	0	0	0	0	0	1009	0	0	0
011224C13	53	3	0	0	0	0	0	0	0	0	8	0	0	0	0	2	24	0	0	0	0	0	0	0	0	0	0	0	37	0	0	0	0	3	0	0	101	0	0	0	0	0	0	0	0	0	0	0	0
011225C13	0	0	0	0	0	0	0	0	0	0	0	0	41	0	0	0	0	82	0	0	0	0	0	2208	0	0	0	0	0	233	0	0	0	0	0	0	0	0	14	69	0	0	0	0	0	0	69	0	0
011226C13	0	0	0	0	0	0	0	0	0	0	0	0	47	0	0	0	0	61	0	0	0	0	0	2721	0	1	0	0	0	72	1	0	0	0	0	88	31	0	92	31	0	0	0	0	0	0	0	0	0
011227C13	0	0	0	0	0	0	0	0	0	0	0	0	1	0	0	0	0	20	10	0	0	0	0	56	0	0	0	0	0	5	5	0	0	0	0	3	174	15	10	0	0	0	0	26	0	0	0	0	0
011228C13	106	1	0	0	0	11	0	0	0	0	0	0	0	0	2	0	102	0	0	0	0	0	0	0	0	0	0	0	0	0	0	0	0	22	0	0	0	0	0	0	9	0	0	0	0	9	0	0	0
011229C13	21	0	0	0	0	0	43	0	0	0	0	0	0	0	28	0	0	0	0	0	0	0	0	0	0	0	0	0	21	0	0	0	107	7	0	0	0	0	0	0	107	0	0	0	0	7	0	0	0
01122C16	0	0	0	0	0	0	0	0	0	0	0	0	0	0	0	119	0	0	0	0	0	0	0	259	0	0	0	0	0	0	0	0	0	0	0	179	238	20	836	0	0	0	0	0	0	0	0	0	80
011230C13	16	4	0	0	0	0	0	0	0	0	6	0	0	0	1	1	0	0	0	0	0	0	0	0	50	0	0	0	6	0	0	0	1	2	0	0	38	0	0	0	0	0	0	0	0	0	0	2	0
011231C13	2	0	0	0	0	0	0	0	0	0	2	0	0	0	0	0	3	0	0	0	0	0	0	0	9	0	0	0	4	0	0	0	0	2	0	0	71	0	0	0	0	0	0	0	0	0	0	0	0
01123C16	0	0	0	0	0	0	0	0	0	0	0	0	3	0	0	0	0	0	0	0	0	0	0	170	0	1	10	0	0	0	0	0	0	0	0	31	0	0	90	0	0	0	1	0	10	0	0	0	2
011249C06	12	52	0	0	0	0	0	3	0	0	13	0	0	0	0	0	17	0	0	0	0	0	0	0	87	0	0	0	0	0	0	0	0	4	0	0	383	0	0	0	0	141	0	0	0	0	0	0	0
01124C19	0	48	0	0	0	0	0	0	0	0	0	0	0	0	0	0	0	0	0	0	0	0	0	272	0	0	0	0	0	0	0	0	0	0	0	0	64	0	48	0	0	0	0	0	0	0	0	0	2
011250C06	35	61	0	0	0	0	0	35	0	0	17	0	0	0	0	0	0	0	0	0	0	0	0	0	9	0	0	0	0	0	0	0	0	0	0	0	4364	0	0	0	0	419	0	0	0	0	0	0	0
011251C06	14	7	0	0	0	0	0	0	0	0	7	0	0	0	0	0	0	0	0	0	0	0	0	0	0	0	14	0	0	0	0	0	0	0	0	0	192	0	0	0	0	96	0	21	0	0	0	0	0
01125C19	0	0	0	0	0	0	0	0	0	0	0	0	0	0	0	0	0	0	0	0	0	0	0	407	0	2	11	0	0	0	0	0	0	0	0	4	34	11	45	0	0	0	3	0	11	0	0	0	1
011262C03	0	0	0	0	0	0	0	0	0	9	0	0	0	0	0	17	0	0	0	0	0	0	0	279	0	0	0	0	0	0	26	0	0	0	0	0	707	0	192	0	0	17	0	122	0	0	2	0	0
011263C03	0	0	0	0	0	0	0	0	0	0	0	0	1	0	0	26	0	0	0	0	0	0	0	4892	0	0	0	0	0	0	79	0	0	0	0	1	183	0	157	0	0	0	0	131	52	0	105	0	0
011264C03	0	0	0	0	0	0	0	0	0	0	0	0	1	0	0	0	0	0	1	0	0	0	0	1425	0	0	0	0	0	0	0	0	0	0	0	0	95	0	68	0	0	0	0	54	109	0	2	0	0
011267C03	0	108	0	0	0	0	0	0	0	0	0	0	0	0	174	0	810	0	0	0	0	2	0	6	0	0	0	0	0	0	0	0	0	0	0	0	60	0	0	0	0	84	0	60	6	60	0	0	0
011268C03	0	0	0	4	0	0	0	0	0	0	0	0	0	0	0	0	0	0	0	0	0	0	0	0	0	0	0	0	0	0	0	0	0	0	0	0	1	0	1	0	0	12	0	8	0	2	8	0	0
011269C03	85	144	0	3	0	0	0	0	0	0	319	0	0	0	0	0	1325	0	0	0	0	0	0	0	65	0	0	0	0	0	0	0	3	0	0	0	0	0	0	0	0	11	0	14	0	0	0	0	0
01126C19	0	0	0	0	0	0	0	0	0	0	0	0	0	0	0	0	0	0	0	0	0	0	0	12	0	0	0	0	0	0	0	0	0	0	0	0	0	0	52	0	0	0	0	0	0	0	0	0	0
011270C03	13	0	0	0	0	0	0	120	0	0	93	0	0	0	0	80	0	0	0	0	0	3	0	0	0	0	0	0	0	0	0	0	0	0	0	0	1107	13	440	0	0	253	0	253	13	0	1	0	0
011271C03	0	22	0	0	0	0	0	33	0	0	0	0	0	0	0	89	0	0	0	0	0	0	0	0	0	0	0	0	0	0	0	0	0	0	0	0	779	0	145	0	0	167	0	289	0	0	3	0	0
011272C05	0	0	0	0	0	0	0	0	0	0	0	0	0	0	0	0	0	0	0	0	0	0	0	0	0	0	0	0	0	1	0	0	0	0	0	0	540	5	5	0	0	20	0	0	0	0	0	0	0
011273C05	34	12	0	0	0	0	0	0	0	0	44	0	0	0	0	1	0	0	0	0	0	0	0	0	43	0	0	0	0	0	0	0	0	0	0	0	59	1	2	0	0	33	0	0	0	0	0	0	0
011274C04	3	9	0	0	0	0	0	8	0	0	14	0	0	0	0	1	0	0	0	0	0	0	0	0	0	0	0	0	0	0	0	0	0	0	0	0	185	0	8	0	0	51	0	0	0	0	0	0	0
011275C04	0	1	0	0	0	0	0	0	0	0	0	0	0	0	0	0	0	0	0	0	0	0	0	0	0	0	1	0	0	0	0	0	0	0	0	0	22	0	3	0	0	3	0	1	0	0	2	0	0
011276C04	0	0	0	0	0	0	0	0	0	0	0	0	0	0	0	18	0	0	0	0	0	0	0	8	0	0	0	0	0	0	12	0	0	0	0	0	0	18	564	0	0	0	0	6	0	0	0	0	0
011277C04	0	0	0	0	0	0	0	0	0	0	0	0	0	0	0	15	0	0	0	0	0	0	0	5	0	0	0	0	0	0	0	0	0	0	0	0	35	80	615	0	0	0	0	5	0	0	0	0	0
011278C05	0	0	0	0	0	0	0	0	19	0	0	0	0	0	2	75	0	0	3	1	0	2	0	113	0	0	0	0	0	0	0	0	0	0	0	0	75	452	2711	0	0	0	0	358	0	0	0	0	0
011279C05	0	0	0	0	0	0	0	0	0	0	0	0	1	0	0	34	0	0	0	0	0	0	0	171	0	0	0	0	0	0	0	0	0	0	0	0	81	0	559	0	0	26	0	34	0	0	0	0	0
01127C19	0	0	77	0	0	0	0	15	0	0	0	0	0	0	0	0	0	0	0	0	0	0	0	0	0	0	0	0	0	5	0	0	0	0	0	0	1608	5	174	0	0	0	0	5	0	0	0	0	0
011280C06	0	0	0	0	0	0	0	0	0	0	0	0	0	0	0	73	0	0	0	0	0	0	0	740	0	0	7	0	0	0	0	0	0	0	0	0	20	0	20	7	0	7	0	20	0	0	0	0	0
01128C16	0	0	38	0	0	0	0	0	0	0	0	0	0	0	0	0	0	0	0	0	0	0	0	6	0	0	0	0	9	0	0	0	0	0	0	0	73	0	176	0	0	0	0	0	0	0	0	0	0
01129C19	1	11	2	0	0	0	0	2	0	0	0	0	0	0	0	0	0	0	0	0	0	1	0	0	133	0	0	0	0	0	0	0	0	0	0	0	133	0	30	0	0	0	0	0	0	0	0	0	0
01454C10	0	0	0	0	0	0	0	0	0	0	0	0	0	0	0	0	0	0	0	0	0	0	1	0	0	0	0	0	0	0	0	0	0	0	0	0	0	0	0	0	0	0	0	51	0	0	0	0	0
01455C10	0	0	0	0	0	0	0	0	0	0	0	0	0	0	0	0	0	0	0	1	0	0	1	0	0	0	0	0	0	0	0	0	0	0	0	0	6	0	0	0	0	0	0	101	0	0	0	0	0
01456C10	0	8	7	0	0	0	0	0	0	0	4	0	0	0	0	2	0	0	0	0	0	0	0	0	0	0	1	0	0	0	0	0	0	0	0	0	51	17	0	0	0	0	0	8	0	0	0	0	0
01460C10	0	0	0	0	0	0	0	0	0	0	0	0	0	0	0	3	0	0	0	0	0	0	0	0	0	0	0	0	0	0	0	3	0	0	0	0	0	0	0	0	0	0	0	0	0	0	0	0	0
01461C11	0	0	0	6	0	0	30	0	0	0	0	0	0	0	0	0	9	0	0	0	0	0	0	0	0	0	0	9	0	0	0	475	0	0	0	0	0	0	0	0	618	0	0	0	0	87	0	1	0
01462C11	0	0	0	0	3	28	76	0	0	0	0	0	0	0	0	0	0	0	0	0	0	0	0	0	0	0	0	0	0	0	0	24	3	0	0	0	0	0	0	0	387	0	0	0	0	125	0	13	0
01463C11	0	0	0	0	0	0	0	0	0	0	5	0	0	0	0	0	4	0	0	0	0	0	0	0	0	0	0	0	0	0	0	142	1	0	0	0	1	0	0	0	0	0	0	0	0	0	0	0	1
01464C10	0	3	0	0	3	0	0	0	0	0	2	0	0	0	0	3	0	0	0	0	0	0	0	0	0	0	0	0	0	0	0	2	0	0	0	0	98	8	0	0	0	0	0	0	0	0	0	0	0
01465C10	2	0	18	0	0	0	0	6	0	0	0	0	0	0	0	0	0	0	0	0	0	0	0	0	18	0	0	0	0	0	0	0	0	72	0	0	34	0	0	0	0	0	0	0	0	0	0	0	0
01466C11	0	0	0	1	0	9	107	0	0	0	2	0	0	0	0	0	34	0	0	0	0	0	0	0	0	0	0	0	0	0	0	93	12	5	0	0	0	0	0	0	7	0	0	0	0	75	0	5	0
01467C11	0	0	0	4	2	37	225	0	0	0	0	0	0	0	0	0	2	0	0	0	0	0	0	0	0	0	0	16	0	0	0	380	13	4	0	0	0	0	0	0	700	0	0	0	0	124	0	21	0
01471C11	5	0	0	0	0	10	128	0	0	0	0	0	0	0	0	0	5	0	0	0	0	0	0	0	0	0	0	0	0	0	0	57	13	0	0	0	0	0	0	0	20	0	0	0	0	28	0	2	0
01474C15	0	0	1	0	0	0	0	0	0	3	5	0	0	0	0	1	0	125	0	0	0	0	0	1	0	0	11	0	0	0	0	0	0	0	0	40	7	4	27	0	0	0	0	5	0	0	1	0	4
01475C10	0	0	1	0	0	0	0	0	0	0	12	0	0	0	0	13	0	0	0	3	0	0	1	0	0	0	0	0	0	0	0	0	0	0	0	0	7	4	0	0	0	0	0	7	0	0	0	0	0
01476C10	0	0	0	0	0	0	0	0	0	0	0	0	0	3	0	1	0	0	0	0	0	0	9	0	0	0	0	0	0	0	0	0	0	0	0	0	7	6	0	0	0	0	4	136	0	0	0	0	0
021216C17	0	0	1	0	0	0	0	0	0	0	0	0	0	0	0	0	0	0	0	0	0	0	0	1	0	0	1	0	0	0	0	0	0	0	0	0	16	1	1	0	0	0	4	0	0	0	0	0	1
021217C16	0	0	0	0	0	0	0	0	0	0	0	0	0	0	0	0	0	0	0	0	0	0	0	0	0	0	30	0	0	0	0	0	0	0	0	52	0	0	90	0	0	0	0	0	0	0	0	0	9
021218C15	0	0	0	0	0	0	0	0	0	0	0	0	1	0	0	0	0	0	0	0	0	0	0	45	0	0	15	0	0	0	0	0	0	0	0	272	0	0	90	0	0	0	0	0	0	0	0	0	11
021219C15	0	0	0	0	0	0	0	0	0	0	0	0	0	0	0	0	0	0	0	0	0	0	0	3	0	0	12	0	0	0	0	0	0	0	0	3	4	0	2	0	0	0	0	0	0	0	0	0	0
021220C15	0	0	0	0	0	0	0	0	0	0	0	0	0	0	0	0	0	0	0	0	0	0	0	3	0	0	5	0	0	0	0	0	0	0	0	1	13	0	1	0	0	0	0	0	0	0	1	0	0
021221C15	0	0	0	0	0	0	0	0	0	0	0	0	2	0	0	0	0	30	0	0	0	0	0	30	0	1	15	0	0	0	0	0	0	0	0	0	180	0	300	0	0	0	9	15	0	0	0	0	0
021222C15	0	0	0	15	0	0	0	0	0	0	0	0	0	0	0	0	0	0	1	0	0	0	0	0	690	0	55	0	0	0	0	0	0	0	0	57	15	0	0	0	0	5	0	0	0	1545	0	0	0
021223C15	0	0	0	0	0	0	0	0	0	0	0	0	0	0	0	0	0	40	0	0	0	0	0	0	25	0	0	0	0	0	0	0	0	0	0	15	10	0	0	0	0	5	0	0	0	0	5	0	0
021224C14	0	0	0	0	0	0	0	0	1	0	0	0	1	0	0	0	0	8	0	0	0	0	0	0	36	0	0	0	0	0	0	0	0	0	0	0	15	0	0	0	0	28	0	0	0	0	1	0	0
021225C14	9	0	0	3	0	0	0	0	0	0	141	0	0	0	0	0	0	0	0	1	0	0	0	0	99	0	18	0	0	0	0	0	0	0	0	0	228	0	3	0	0	0	0	3	0	78	1	0	0
021226C15	0	0	0	0	0	0	0	0	0	0	95	0	0	0	0	0	5	0	0	0	0	0	0	0	194	0	0	0	0	0	0	0	0	0	0	0	423	0	0	0	0	0	0	0	0	234	0	0	0
021228C13	0	0	0	0	0	0	0	0	0	0	0	0	0	0	0	0	0	2	0	0	0	0	0	38	0	0	0	0	0	0	0	0	0	0	0	0	0	0	92	0	0	18	0	0	0	0	0	0	0
021229C13	0	0	0	1	5	0	0	0	0	0	0	0	0	0	0	0	2	0	1	0	0	0	0	0	2	0	2	0	0	0	0	0	0	0	0	0	43	0	11	0	0	0	0	0	0	5	0	0	0
02122C16	0	0	0	0	0	0	0	0	0	0	0	0	0	0	0	0	0	30	0	1	0	0	0	15	0	1	45	0	0	0	0	0	0	0	0	230	120	180	345	0	0	0	0	0	0	0	0	0	13
021230C13	0	0	0	0	0	0	0	0	0	0	0	0	0	0	0	0	0	39	0	0	0	0	0	51	0	0	0	0	0	0	0	0	0	0	0	0	243	0	222	0	0	0	0	3	0	0	0	0	0
021231C13	0	0	0	0	0	0	0	0	0	0	0	0	1	0	0	6	0	1	0	0	0	0	1	2	0	0	32	0	0	0	0	0	0	0	0	0	97	0	69	0	0	2	0	36	0	0	3	0	0
021232C13	0	0	3	0	0	0	0	0	0	0	0	0	0	0	0	0	0	0	2	0	0	0	5	0	0	0	3	0	0	0	0	0	0	0	0	0	30	0	0	0	0	3	0	0	0	0	0	0	0
021233C13	0	0	0	0	0	0	0	0	0	0	0	0	0	0	0	3	0	0	0	0	0	0	5	0	0	0	0	0	0	0	0	0	0	0	0	0	48	0	0	0	0	3	0	0	0	0	0	0	0
021234C11	0	0	10	0	0	0	0	0	0	0	0	0	9	0	0	25	0	0	0	0	0	0	0	625	0	2	0	0	0	0	5	0	0	0	0	11	45	35	90	0	0	0	0	68	0	0	0	0	0
021235C11	0	0	27	0	0	0	0	0	0	0	0	0	2	0	0	15	0	0	0	0	3	0	0	99	0	0	0	0	0	0	0	0	0	0	0	0	21	54	429	27	0	0	0	12	0	0	0	0	0
021237C10	0	0	0	0	0	0	0	0	0	0	0	0	29	0	0	49	0	0	0	0	14	0	0	322	0	0	14	0	0	0	35	0	0	0	0	6	105	56	1218	105	0	0	0	0	0	0	0	0	0
021238C13	0	0	0	0	0	0	0	0	6	0	0	0	2	6	0	0	0	0	0	6	6	0	1	342	0	0	30	0	0	0	6	0	0	0	0	1	60	90	679	126	0	0	0	36	6	0	0	0	0
021239C11	0	0	25	0	0	0	0	0	0	0	0	0	0	0	0	12	0	0	1	1	0	0	0	0	0	0	0	0	0	0	0	0	0	0	0	0	130	70	210	0	0	130	0	195	0	0	0	0	0
021240C10	0	0	0	0	0	0	0	0	0	0	0	0	0	0	0	0	0	0	0	0	0	0	0	0	0	0	0	0	0	0	0	0	0	0	0	0	34	0	0	0	0	3	0	0	0	0	0	0	0
021241C10	2	2	0	0	0	0	0	0	0	0	0	0	0	0	0	0	0	0	0	0	0	0	0	0	0	0	1	0	0	0	0	0	0	6	0	0	39	0	1	0	0	34	0	0	0	0	0	0	0
021242C10	0	84	0	0	0	0	0	0	0	0	0	0	0	2	0	95	0	0	1	0	0	0	0	0	0	0	0	0	0	0	0	0	0	2	0	0	352	0	2	0	0	60	0	34	0	0	0	0	0
021245C08	0	23	0	0	0	0	0	0	0	0	0	0	0	0	0	0	83	0	0	0	0	0	0	0	173	0	0	0	0	0	0	0	8	0	0	0	0	0	0	0	0	0	0	0	0	0	0	0	0
021246C09	0	0	0	0	0	0	0	0	0	0	0	0	0	0	0	0	0	0	0	0	0	0	0	0	0	0	0	0	0	0	0	54	12	0	0	0	0	0	0	0	870	0	0	0	0	2004	0	6	0
021247C08	3	6	0	6	0	0	0	0	0	0	6	0	0	0	0	0	96	0	0	0	0	0	0	0	771	0	0	0	0	0	0	0	0	69	3	0	0	0	0	0	3	0	0	0	0	0	0	0	0
021248C08	0	0	0	0	0	0	0	0	0	0	0	0	0	0	0	1	0	0	0	0	0	0	0	0	0	0	0	0	0	0	0	0	0	12	0	0	85	2	0	0	0	17	0	0	0	0	0	0	0
021249C08	0	0	141	0	0	0	0	0	0	0	0	0	0	0	0	24	0	0	0	1	0	0	0	0	0	0	0	0	0	0	0	0	0	0	0	0	327	9	69	0	0	12	0	12	3	0	0	0	0
02124C19	0	0	0	0	0	0	0	0	20	0	0	0	3	0	0	0	0	0	1	0	0	0	0	0	0	1	80	0	0	0	0	0	0	0	0	0	3050	60	140	0	0	0	2	13	0	0	1	0	0
021250C08	0	0	32	0	0	0	0	0	0	0	4	0	0	0	0	28	0	0	0	0	0	0	0	4	0	1	4	0	0	0	0	0	0	0	0	0	46	0	341	0	0	4	0	24	8	0	0	0	0
021251C08	0	0	35	0	0	0	0	0	5	0	0	0	0	0	0	30	0	0	0	0	0	0	0	250	0	0	5	0	0	1	0	0	0	0	0	0	38	5	605	0	0	0	0	34	0	0	0	0	0
021252C08	0	0	12	0	0	0	0	0	0	0	0	0	0	24	0	49	0	0	0	0	0	0	0	570	0	0	0	0	0	0	0	0	0	0	0	1	114	0	234	12	0	0	2	37	0	0	1	0	0
021253C08	0	0	36	0	0	0	0	0	3	0	0	0	0	0	0	63	0	0	0	0	0	0	0	0	0	0	9	0	0	0	0	0	0	0	0	0	203	9	327	0	0	0	0	24	6	0	1	0	0
021254C08	0	0	66	0	0	0	0	0	0	0	0	0	0	0	0	156	0	0	0	0	0	0	0	0	0	1	12	0	0	0	0	0	0	0	0	0	600	18	990	6	0	0	0	6	0	0	1	0	0
021256C08	0	0	0	0	0	0	0	0	0	10	0	0	7	10	0	100	0	0	4	0	0	0	0	3020	0	1	10	0	0	0	10	0	0	0	0	3	80	50	380	20	0	0	0	70	0	0	0	0	0
021257C08	0	0	6	0	0	0	0	0	0	6	0	0	2	0	0	72	0	0	0	0	0	0	0	6	0	1	6	0	0	0	0	0	0	0	0	0	306	0	288	0	0	6	0	18	0	0	0	0	0
021258C06	0	0	0	0	0	0	0	0	0	11	0	0	11	0	0	0	0	0	1	0	0	0	0	165	0	0	0	0	0	0	0	0	0	0	0	0	0	77	3058	44	0	0	0	0	66	0	22	0	0
021259C06	0	15	15	0	0	0	0	0	15	0	0	0	0	15	0	165	0	0	1	1	0	0	0	420	0	1	15	0	0	0	0	0	0	0	0	0	825	45	0	15	0	0	0	30	30	0	2	0	0
02125C19	0	0	22	0	0	0	0	0	0	0	0	0	0	0	0	0	0	0	0	0	0	0	0	0	0	0	0	0	0	0	0	0	0	0	0	0	246	6	4	0	0	0	0	0	0	0	0	0	0
021260C06	0	8	0	0	0	0	0	0	0	0	0	0	1	0	0	8	0	0	0	0	0	0	0	0	0	0	24	0	0	0	0	0	0	0	0	0	1520	128	240	0	0	0	0	136	24	0	0	0	0
021261C06	3	3	0	0	0	0	0	0	0	0	0	0	0	0	0	0	0	0	0	0	0	0	0	0	42	0	0	0	0	0	0	0	0	3	0	0	264	3	0	0	0	75	0	0	0	0	0	0	0
021262C06	0	0	0	0	0	0	0	0	0	0	0	0	0	4	0	0	0	0	0	0	0	0	0	0	0	0	0	0	0	0	0	0	0	0	0	0	569	0	0	0	0	12	0	13	0	0	2	0	0
021263C06	0	12	0	0	0	0	0	0	0	12	0	0	0	0	0	12	0	0	0	0	0	0	0	12	0	0	0	0	0	0	0	0	0	0	0	0	0	156	0	0	0	0	0	56	0	0	0	0	0
021264C06	0	0	0	0	0	0	0	0	0	0	0	0	8	0	0	80	0	0	0	0	0	0	0	168	0	1	16	0	0	0	8	0	0	0	0	0	576	176	1352	24	0	0	0	72	8	0	16	0	0
021265C06	0	0	0	0	0	0	0	0	0	0	0	0	0	0	0	44	0	0	5	0	0	0	0	168	0	0	12	0	0	0	0	0	0	0	0	0	148	44	372	4	0	0	0	68	4	0	1	0	0
021266C06	0	0	0	0	0	0	0	0	0	10	0	0	15	0	0	0	0	0	8	0	0	0	0	175	0	0	55	0	0	0	5	0	0	0	0	7	0	0	0	95	0	0	0	0	15	0	3	0	0
021267C06	0	0	0	0	0	0	0	0	0	8	0	0	5	0	0	12	0	0	8	1	0	0	0	164	0	0	0	0	0	2	20	0	0	0	0	0	0	0	0	36	0	0	0	12	20	0	0	0	0
021275C05	0	0	0	0	0	0	0	0	0	12	0	0	6	0	0	18	0	0	5	0	0	0	0	228	0	0	0	0	0	8	0	0	0	0	0	0	12	12	66	0	0	0	0	18	42	0	4	0	0
021278C03	0	0	0	0	0	0	0	0	0	12	0	0	10	0	0	0	0	0	0	0	0	0	0	186	0	0	0	0	0	8	0	0	0	0	0	0	0	6	90	0	0	0	0	18	66	0	8	0	0
021279C03	0	0	0	0	0	0	0	0	0	0	0	0	0	0	0	0	0	0	1	0	0	0	0	450	0	0	0	0	0	0	0	0	0	0	0	0	0	0	0	255	0	0	0	0	345	0	4	0	0
021280C03	0	0	0	0	0	0	0	0	0	0	0	0	1	0	0	0	0	0	0	0	0	0	0	120	0	1	0	0	0	14	0	0	0	0	0	0	0	0	0	12	0	0	0	0	90	0	4	0	0
021281C03	0	0	0	0	0	0	0	0	0	0	0	0	0	0	0	20	0	0	0	0	0	0	0	300	0	1	0	0	0	1	0	0	0	0	0	0	285	0	175	0	0	0	0	35	10	0	7	0	0
021285C01	0	0	0	0	0	0	0	0	0	0	0	0	3	0	0	0	0	0	0	0	0	0	0	1100	0	0	0	0	0	1	0	0	0	0	0	0	0	0	0	0	0	0	0	0	451	0	7	0	0
021286C01	0	0	0	0	0	0	0	0	10	0	0	0	5	0	0	0	0	0	0	0	0	0	0	410	0	0	0	0	0	0	0	0	0	0	0	0	0	0	0	0	0	0	0	0	430	0	5	0	0
021287C01	0	0	0	0	0	0	0	0	0	3	0	0	0	0	0	0	0	0	0	0	0	0	0	0	0	0	0	0	0	0	0	0	0	0	0	0	15	0	6	0	0	0	0	0	54	0	3	0	0
021288C01	0	0	0	0	0	0	0	0	0	20	0	0	0	0	0	10	0	0	0	0	0	0	10	20	0	0	0	0	0	0	0	0	0	0	0	0	120	0	50	0	0	0	0	0	260	0	2	0	0
021289C01	0	0	0	0	0	0	0	0	25	5	0	0	0	0	0	90	0	0	1	0	0	0	0	0	0	0	0	0	0	0	0	0	0	0	0	0	250	10	130	0	0	40	0	10	0	0	4	0	0
021290C01	0	5	0	0	0	0	0	0	0	0	0	0	2	0	0	40	0	0	0	0	0	0	0	0	0	0	0	0	0	0	0	0	0	0	0	0	163	5	270	0	0	0	0	45	0	0	3	0	0
03410C16	0	0	0	0	0	0	0	66	0	0	0	0	0	0	0	0	33	0	1	0	0	0	0	0	0	0	0	0	0	0	0	0	0	0	0	0	75	0	0	0	0	0	0	0	0	0	1	0	0
03411C16	184	0	0	0	0	0	0	2	0	0	136	0	0	0	0	0	100	0	2	0	0	0	0	0	374	0	38	0	0	0	0	0	0	6	0	0	12	0	0	0	0	4	0	0	0	106	1	0	0
03412C16	0	0	0	0	0	0	0	0	0	0	24	0	0	0	12	0	0	0	0	0	0	0	0	0	12	0	0	0	0	0	0	0	18	0	0	0	120	0	0	0	0	0	0	0	0	528	0	0	0
03413C16	0	0	0	0	0	0	0	0	0	0	15	0	0	0	0	0	0	0	0	0	0	0	0	0	0	0	0	0	0	0	0	0	0	0	0	0	335	0	130	0	0	5	0	1	0	0	0	0	0
03414C17	0	0	0	0	0	0	0	0	0	0	0	0	0	0	0	0	0	0	0	0	0	0	0	0	0	0	0	0	0	0	1	0	3	0	0	0	16	0	0	0	0	2	0	0	0	0	1	0	0
03415C17	0	0	0	0	0	0	0	0	0	0	0	0	0	0	0	0	110	0	1	2	0	0	0	0	60	0	0	0	0	0	0	0	0	0	0	0	0	0	0	0	0	20	0	0	0	0	0	0	0
03416C16	0	0	24	0	0	0	0	0	0	0	0	0	4	0	0	0	0	0	0	0	0	0	0	0	0	0	0	0	0	0	0	0	0	0	0	0	88	0	4	0	0	20	0	0	0	0	0	0	0
03417C13	0	0	0	0	0	0	0	0	0	0	0	0	0	0	0	0	0	0	1	1	0	0	0	0	0	0	0	0	0	0	57	0	0	0	0	0	75	0	18	0	0	1	0	7	0	0	1	0	0
03418C13	0	0	2	0	0	0	0	0	0	0	0	0	0	0	0	5	0	0	3	0	0	0	0	0	0	0	0	0	0	0	0	0	0	0	0	0	524	0	0	0	0	0	0	46	0	0	0	0	0
03419C13	18	0	0	0	0	0	0	0	0	0	0	0	0	0	0	0	0	0	0	0	0	0	0	0	78	0	0	0	0	0	0	0	0	0	0	0	15	0	0	0	0	0	0	0	0	93	0	0	0
0341C18	0	0	0	0	0	0	0	0	0	0	0	0	0	0	0	5	0	0	1	2	0	0	0	0	0	0	0	0	0	0	0	0	0	0	0	20	72	48	72	0	0	0	0	0	1	0	0	0	4
03420C13	5	0	0	0	0	0	0	0	0	0	3	0	0	0	0	2	172	0	0	0	0	0	0	0	77	0	0	0	0	0	0	0	0	0	0	0	268	0	0	0	0	0	0	0	0	2	0	0	0
03421C13	0	0	2	0	0	0	0	11	0	0	0	0	0	0	0	0	0	0	0	0	0	0	0	0	0	0	0	0	0	0	0	0	0	0	0	0	1560	0	6	0	0	1	0	2	0	0	0	0	0
03422C13	0	0	0	0	0	0	0	0	0	0	0	0	0	0	0	0	15	0	0	0	0	0	0	0	0	0	0	0	0	0	0	0	0	0	0	0	15	0	0	0	0	0	0	0	0	0	0	0	0
03423C13	20	0	3	0	0	0	230	0	0	0	0	0	0	0	0	0	0	0	0	0	0	0	0	0	10	0	0	0	0	0	0	0	3	180	0	0	0	0	0	0	0	0	0	0	0	0	0	0	0
03424C13	27	0	0	23	3	0	6500	0	0	0	0	0	0	0	4	0	0	0	0	0	0	0	0	0	20	0	0	0	0	0	0	0	227	80	0	0	0	0	0	0	6	0	0	0	0	85	0	0	0
03425C14	63	0	0	0	0	0	0	18	0	0	3	0	0	0	0	0	429	0	0	0	0	0	0	0	438	0	3	0	0	0	0	0	2	0	0	5	32	0	0	0	0	0	0	0	0	135	0	0	0
03426C14	30	0	0	0	0	0	0	0	0	0	105	0	0	0	0	0	0	0	0	0	0	0	0	0	485	0	20	30	0	0	0	0	120	0	0	12	0	0	0	0	0	0	0	0	0	5425	1	0	0
03427C15	12	0	0	24	0	0	0	0	0	0	4	0	0	0	0	0	0	0	0	0	0	0	0	0	8	0	0	20	0	0	0	0	44	0	0	0	0	0	0	0	0	0	0	0	0	460	0	1	0
03428C15	0	0	6	0	0	0	0	0	0	10	0	0	0	0	0	0	0	0	0	0	0	0	0	2	0	0	2	0	0	0	0	0	0	0	0	45	20	0	18	0	0	0	0	0	0	0	0	0	0
03429C15	0	0	24	0	0	0	0	2	0	0	0	0	0	0	0	0	0	8	0	0	0	0	0	0	0	0	4	0	0	0	0	0	2	0	0	66	4	0	8	0	0	0	0	2	0	0	1	0	0
0342C16	0	0	0	0	0	0	0	0	0	0	0	0	0	0	0	18	0	57	0	1	0	0	0	0	0	0	1	0	0	0	1	0	0	0	0	11	27	39	24	0	0	0	0	1	0	0	0	0	10
03430C16	0	0	0	0	0	0	0	0	0	0	0	0	0	0	0	0	0	0	0	0	0	0	0	0	0	0	8	0	0	0	0	0	0	0	0	8	964	0	0	0	0	24	0	0	0	0	0	0	0
03431C12	14	0	0	0	0	0	0	0	0	0	0	0	0	0	0	1	72	0	0	0	0	0	0	0	78	0	0	0	0	0	0	0	0	2	0	0	48	0	0	0	0	0	0	0	0	0	0	0	0
03432C13	0	0	4	0	0	0	0	0	0	0	0	0	0	0	0	1	0	0	0	0	0	2	0	0	0	0	1	0	0	0	0	0	0	2	0	0	1	0	0	0	0	1	0	0	0	0	0	0	0
03433C12	0	0	3	0	0	0	0	0	0	0	0	0	0	0	0	5	0	2	0	0	0	0	1	0	0	0	0	0	0	0	0	0	0	0	0	0	9	0	30	0	0	0	0	0	0	0	0	0	0
03434C10	0	0	44	0	0	0	0	0	0	0	0	0	0	0	0	0	0	0	0	0	0	0	0	0	0	0	2	0	0	0	0	0	0	7	0	0	3	0	0	0	0	0	0	0	0	0	0	0	0
03435C11	4	0	5	0	0	0	0	3	0	0	0	0	0	0	0	2	0	0	0	0	0	0	0	0	0	0	0	0	0	0	0	0	0	3	0	0	89	0	0	0	0	0	0	0	0	0	0	0	0
03436C10	16	0	0	0	0	0	0	2	0	0	0	0	0	0	0	0	10	0	0	0	0	0	0	0	18	0	0	0	0	0	0	0	0	0	0	0	19	0	0	0	0	0	0	0	0	0	0	0	0
03437C11	35	0	0	0	0	0	0	0	0	0	0	0	0	0	0	0	23	0	0	0	0	0	0	0	335	0	0	0	0	0	0	0	0	15	1	0	10	2	0	0	0	0	0	0	0	0	0	0	0
03438C10	0	0	0	0	0	0	0	0	0	0	0	0	0	0	0	0	14	0	2	0	0	0	0	0	162	0	0	0	0	0	0	0	0	0	0	0	0	0	0	0	0	1	0	0	0	0	0	0	0
03439C10	0	0	5	0	0	0	0	47	0	0	0	0	1	0	0	3	0	0	0	0	0	0	0	0	0	0	0	0	0	0	0	0	0	0	1	0	37	1	1	0	0	0	0	0	0	0	0	0	0
0343C19	0	0	0	0	0	0	0	0	0	0	0	0	0	0	0	72	0	192	0	0	0	0	0	0	0	0	24	0	0	0	0	0	0	0	0	24	984	0	72	0	0	0	0	8	0	0	0	0	5
03440C10	15	0	0	0	0	0	0	22	0	0	5	0	0	0	0	15	0	0	0	0	0	0	0	0	0	0	0	0	0	0	0	0	0	0	4	0	9	3	0	0	0	98	0	4	0	0	0	0	0
03441C10	0	0	0	0	0	0	0	0	0	0	0	0	0	0	0	1	0	0	0	0	0	0	0	0	0	0	0	0	0	0	0	0	13	0	0	0	1	0	0	0	0	0	0	0	0	0	0	0	0
03442C11	30	0	6	0	2	0	0	0	0	0	0	0	0	0	0	0	0	0	0	0	0	0	0	0	6	0	0	0	0	0	0	0	12	69	0	0	0	0	0	0	0	0	0	0	0	0	0	0	0
03443C11	0	0	0	0	0	0	0	0	0	0	6	0	0	0	0	0	6	0	0	0	0	0	0	0	216	0	0	0	0	0	0	0	6	30	6	0	1	0	0	0	0	0	0	0	0	0	0	0	0
03444C11	0	3	0	0	0	0	0	0	0	0	0	0	0	0	0	0	55	0	0	0	0	0	0	0	174	0	0	0	0	0	0	0	6	6	0	0	0	0	0	0	0	0	0	0	0	0	0	0	0
03445C10	0	0	0	0	0	0	0	0	0	0	0	0	0	0	0	0	9	0	0	0	0	0	0	0	0	0	0	0	0	0	0	0	0	6	0	0	0	0	0	0	0	0	0	0	0	0	0	0	0
03446C10	0	0	0	0	0	0	0	0	0	0	0	0	0	0	0	0	108	0	0	0	0	0	0	0	12	0	0	0	0	0	0	0	0	0	0	0	0	0	0	0	0	0	0	0	0	0	0	0	0
03447C10	0	5	2	0	0	0	0	0	0	0	0	0	0	0	0	0	0	0	1	0	0	0	0	0	1	0	0	0	0	0	0	0	0	2	0	0	10	1	0	0	0	1	0	0	0	0	0	0	0
03448C10	0	0	0	0	0	0	0	3	0	0	0	0	0	0	0	3	0	0	0	0	0	0	2	0	0	0	5	0	0	0	0	0	0	0	0	0	14	0	0	0	0	0	0	0	0	0	0	0	0
03449C08	0	0	5	0	0	0	0	10	0	0	0	0	0	0	0	2	0	0	1	0	0	0	0	0	0	0	1	0	0	0	0	0	0	0	0	0	32	0	0	0	0	0	0	3	0	0	0	0	0
0344C16	0	0	0	0	0	0	0	0	0	0	0	0	0	0	0	9	0	24	0	0	0	0	0	0	0	0	21	0	0	0	0	0	0	0	0	1	57	6	12	0	0	0	1	0	0	0	0	0	15
03450C08	0	12	18	0	0	0	0	76	0	0	0	0	0	0	0	6	0	0	0	0	0	0	0	0	0	0	2	0	0	0	0	0	0	0	0	0	24	0	0	0	0	2	0	5	0	0	0	0	0
03451C08	0	1	0	0	0	0	0	68	0	0	0	0	0	0	0	0	10	0	1	0	0	0	0	0	4	0	0	0	0	0	0	0	0	8	0	0	5	0	0	0	0	34	0	0	0	0	0	0	0
03452C09	0	0	0	0	0	0	0	6	0	0	0	0	0	0	0	0	35	0	0	0	0	0	0	0	544	0	0	0	0	0	0	0	3	4	0	0	2	0	0	0	0	0	0	0	0	0	0	0	0
03453C08	0	0	0	0	0	0	0	0	0	0	0	0	0	0	0	0	92	0	1	0	0	0	0	0	720	0	0	0	0	0	0	0	0	0	0	0	0	0	0	0	0	2	0	1	0	0	0	0	0
03454C08	0	0	13	0	0	0	0	0	0	0	0	0	0	0	0	1	0	0	0	0	0	0	0	0	0	0	0	0	0	0	0	0	0	0	0	0	16	0	0	0	0	6	0	0	0	0	0	0	0
03455C08	0	0	0	0	0	0	0	5	0	3	0	0	0	1	0	1	0	0	0	0	0	0	2	0	0	0	6	0	0	0	0	0	0	0	0	0	0	0	0	0	0	0	0	0	0	0	0	0	0
03456C08	0	0	0	0	0	0	0	0	0	0	0	0	0	0	0	1	0	0	0	0	0	0	1	0	0	0	5	0	0	0	0	0	0	0	0	0	1	0	0	0	0	0	0	2	0	0	0	0	0
03457C08	0	0	0	0	0	0	0	0	0	0	0	0	0	0	0	0	0	0	0	0	0	0	3	0	0	0	4	0	0	0	0	0	0	0	0	0	10	0	0	0	0	0	0	1	0	0	0	0	0
03458C08	0	0	0	0	0	0	0	18	0	0	0	0	0	0	0	0	0	0	0	0	0	0	0	0	0	0	0	0	0	0	0	0	0	42	0	0	2	0	0	0	0	84	0	0	0	0	0	0	0
03459C06	0	0	0	0	0	0	0	12	0	0	12	0	0	0	0	0	6	0	0	0	0	0	0	0	690	0	0	0	0	0	0	0	318	0	0	0	0	0	0	0	0	0	0	0	0	0	0	0	0
0345C19	0	0	0	0	0	0	0	0	0	0	0	0	1	0	0	3	0	5	2	1	0	0	0	0	0	0	0	0	0	0	0	0	3	0	0	4	24	215	9	0	0	0	0	0	0	0	0	0	7
03460C06	0	0	0	0	0	0	0	0	0	0	0	0	0	0	0	0	0	0	0	0	0	0	0	0	0	0	0	0	0	0	0	0	4	0	0	0	184	0	0	0	0	20	0	0	0	0	1	0	0
03461C08	0	0	0	0	0	0	0	1	0	0	0	0	0	0	0	10	0	0	0	0	0	1	2	0	0	0	6	0	0	0	0	0	0	0	0	0	81	1	0	0	0	0	0	37	0	0	6	0	0
03462C06	0	0	0	0	0	0	0	0	0	0	0	0	0	0	0	7	0	0	0	0	90	0	0	484	0	0	60	0	0	0	0	0	0	0	0	0	180	0	900	0	0	0	0	14	0	0	6	0	0
03463C06	0	0	0	0	0	0	0	0	0	0	0	0	0	0	0	0	0	0	0	0	0	0	0	0	0	0	9	0	0	0	0	0	0	0	0	0	0	0	0	0	0	0	0	6	0	0	0	0	0
03464C06	0	1	0	0	0	0	0	0	0	0	0	0	0	0	0	1	0	0	0	0	0	0	0	0	0	0	2	0	0	0	0	0	0	0	0	0	9	0	0	0	0	0	0	4	0	0	7	0	0
03465C06	0	4	0	0	0	0	0	0	0	0	0	0	0	0	0	1	0	0	0	0	0	0	0	0	0	0	0	0	0	0	0	0	0	0	0	0	16	0	0	0	0	0	0	1	0	0	1	0	0
03466C07	0	1	0	0	0	0	0	5	0	0	0	0	0	0	0	0	18	0	0	0	0	0	0	0	36	0	0	0	0	0	0	0	105	0	0	0	3	0	0	0	0	0	0	0	0	0	2	0	0
03467C06	0	0	0	0	0	0	0	0	0	0	0	0	0	0	0	0	18	0	0	0	0	0	0	0	3	0	0	0	0	0	0	0	66	0	0	0	0	0	0	0	0	0	0	0	0	0	0	0	0
03469C06	0	0	0	0	0	0	0	0	0	0	0	0	0	0	0	0	0	0	0	0	0	0	0	0	0	0	1	0	0	0	0	0	0	0	0	0	0	0	0	0	0	2	0	4	0	0	11	0	0
0346C16	0	0	7	0	0	0	0	1	0	0	0	0	0	0	0	0	0	0	0	0	0	0	0	0	0	0	1	0	0	0	0	0	6	1	0	2	49	21	0	0	0	0	0	0	0	0	0	2	1
0347C17	0	0	2	0	0	0	0	0	0	0	0	0	0	0	0	0	0	0	0	0	0	0	0	0	0	0	4	0	0	0	0	0	2	0	0	1	9	2	2	0	0	0	0	0	0	0	0	0	0
03483C05	0	0	0	0	0	0	0	0	4	5	0	46	4	0	0	0	0	0	4	0	0	0	0	8	0	0	1	0	0	1	0	0	0	0	0	0	0	72	144	20	0	0	0	4	40	0	1	0	0
03484C03	0	0	0	0	0	0	0	0	0	0	0	0	8	1	0	14	0	0	1	0	15	0	0	5	0	0	0	0	0	0	0	0	0	0	0	0	85	25	70	0	0	0	0	15	0	0	9	0	0
03488C03	0	0	0	0	0	0	0	0	0	0	0	10	0	0	0	15	0	0	1	0	30	0	0	1005	0	0	0	0	0	0	0	0	0	0	0	0	270	0	345	45	0	0	0	0	195	0	13	0	0
03489C03	0	0	0	0	0	0	0	0	0	1	0	2	1	0	0	0	0	0	0	0	0	0	0	0	0	0	0	0	0	0	0	0	0	0	0	0	240	0	0	0	0	0	0	6	184	0	11	0	0
0348C17	0	0	0	0	0	0	0	0	0	0	0	0	0	0	0	1	0	1	0	0	0	0	0	5	0	0	0	0	0	0	0	0	2	1	0	0	0	2	2	0	0	0	0	0	0	0	0	0	0
03490C03	0	1	0	0	0	0	0	0	1	1	0	102	0	0	0	0	0	0	1	0	0	0	0	0	0	0	0	0	0	0	0	0	0	0	0	0	54	0	42	0	0	1	0	12	48	0	31	0	0
03491C03	0	0	0	0	0	0	0	0	1	0	0	10	0	0	0	0	0	1	2	0	0	0	0	110	0	0	1	0	0	0	0	0	0	0	0	0	10	0	130	0	0	0	0	8	80	0	40	0	0
03492C03	0	0	0	0	0	0	0	0	0	0	0	0	0	0	0	0	0	0	0	0	0	0	0	0	0	0	0	0	0	0	0	0	0	0	0	0	2	0	0	0	0	0	0	2	0	0	6	0	0
03493C03	0	5	1	0	0	0	0	0	0	2	0	0	0	0	0	1	0	0	1	0	0	0	0	0	0	0	0	0	0	0	0	0	0	0	0	0	199	0	0	0	0	1	0	7	0	0	2	0	0
0349C16	2	0	0	0	0	0	0	0	0	0	2	0	0	0	0	0	126	0	0	0	0	0	0	0	60	0	0	0	0	0	0	0	0	0	0	2	46	0	0	0	0	0	0	0	0	12	0	0	0
04210C17	12	0	0	1	0	0	0	0	0	0	0	0	0	0	3	0	1	0	0	0	0	0	0	0	0	0	0	28	0	0	0	0	0	3	0	0	0	0	0	0	83	0	0	0	0	0	0	0	0
04211C17	0	0	0	1	0	0	0	0	0	0	0	0	0	0	0	0	1	0	0	0	0	0	0	0	230	0	0	0	0	0	0	1	0	0	0	0	3	0	0	0	0	0	0	0	0	0	0	0	0
04212C16	0	0	0	0	0	0	0	0	0	0	1	0	0	0	0	0	0	0	0	0	0	0	0	0	117	0	0	0	0	0	0	155	0	0	0	0	0	0	0	0	0	0	0	0	0	2	0	0	0
04213C13	0	0	0	0	0	0	0	0	0	5	0	0	24	0	0	4	0	0	0	0	0	0	0	0	0	0	1	0	0	0	0	0	0	0	0	11	99	0	15	0	0	0	1	45	0	0	3	0	0
04214C13	0	0	0	0	1	6	0	0	0	0	0	0	0	0	1	0	0	0	0	0	0	0	0	0	0	0	0	87	0	0	0	0	59	58	0	1	0	0	0	0	33	0	0	0	0	116	0	0	0
04216C14	22	0	0	0	0	6	0	0	0	0	11	0	0	0	0	0	8	0	2	0	0	0	0	0	74	0	0	0	19	0	0	0	8	0	0	0	2	0	0	0	0	0	0	0	0	28	0	0	0
04217C14	0	0	5	0	0	0	0	0	0	0	0	0	63	0	0	0	0	0	0	0	0	0	0	584	0	0	0	0	0	0	26	0	0	0	0	52	757	0	344	0	0	0	0	0	0	0	63	0	0
04218C13	0	0	0	0	0	0	0	0	0	0	0	0	0	0	0	0	0	39	0	0	0	0	0	0	0	0	0	0	0	0	0	0	0	0	0	10	212	0	155	0	0	0	0	0	0	0	7	0	0
04219C14	0	0	0	0	0	0	0	0	0	0	10	0	0	0	0	0	41	0	1	0	0	0	0	0	46	0	5	0	0	0	0	0	0	0	0	14	10	0	0	0	0	0	0	0	0	660	0	0	0
0421C19	0	0	0	0	0	0	0	0	0	0	0	0	1	0	0	12	0	0	0	0	0	0	0	0	0	0	56	0	0	0	0	0	0	0	0	105	0	25	348	0	0	0	0	1	1	12	0	0	0
04220C15	9	0	0	5	0	27	439	0	0	0	0	0	0	0	18	0	0	0	0	0	0	0	0	0	0	0	0	55	0	0	0	421	0	5	0	0	0	0	0	0	64	0	0	0	0	416	0	0	0
04222C15	0	0	35	0	0	0	0	0	0	14	0	0	1	0	0	0	0	7	0	0	0	0	0	279	0	0	70	0	0	0	0	0	0	0	0	218	0	0	467	0	0	0	0	7	111	0	0	0	0
04223C15	0	0	44	0	0	0	0	0	0	5	0	0	0	0	0	0	0	11	0	0	0	0	0	11	0	0	11	0	0	0	0	0	0	0	0	11	600	0	50	0	0	0	0	0	0	0	0	0	0
04226C15	0	0	0	0	0	0	0	0	0	0	0	0	0	0	1	0	0	0	0	0	0	0	0	0	222	0	0	0	0	0	0	7	0	0	0	0	8	0	0	0	0	0	0	1	0	0	0	0	0
04227C16	0	0	0	0	0	0	0	0	0	0	0	0	1	0	0	0	0	0	0	0	0	0	0	0	0	0	1	0	0	0	0	40	0	0	0	3	0	0	0	0	0	0	0	0	0	0	1	0	0
04228C16	0	0	0	0	0	0	0	0	0	0	0	0	0	0	0	0	0	0	0	0	0	0	0	0	0	0	0	0	0	0	0	0	0	0	0	0	90	0	0	0	0	0	0	1	0	0	0	0	0
04229C16	0	0	7	0	0	0	0	0	0	7	0	0	28	0	0	0	0	7	0	0	0	0	0	586	0	0	13	0	0	0	0	0	0	0	0	163	26	0	311	0	0	0	0	0	0	0	0	0	0
0422C19	0	0	14	0	0	0	0	0	0	0	0	0	1	0	0	2	0	0	0	0	0	0	0	0	0	0	0	0	0	0	0	11	0	0	0	4	124	0	0	0	0	0	0	3	0	0	0	0	0
04230C16	0	0	0	0	0	0	0	0	0	0	0	0	0	0	0	2	0	0	0	0	0	0	0	0	0	0	1	0	0	2	0	0	0	0	0	0	6	0	0	0	0	0	0	1	0	0	0	0	0
04231C16	0	0	0	0	0	0	0	0	0	0	0	0	0	0	0	0	0	0	0	0	0	0	0	0	0	0	2	0	0	0	0	0	0	0	0	0	1	0	0	0	0	0	0	1	0	0	0	0	0
04232C16	0	0	0	0	0	0	0	0	0	0	0	0	0	0	0	1	0	0	0	0	0	0	0	0	0	0	0	0	0	0	0	33	0	0	0	0	5	0	0	0	0	0	0	0	0	0	0	0	0
04233C16	0	0	0	0	0	0	0	0	0	0	0	0	0	0	0	0	0	0	0	0	0	0	0	0	0	0	0	0	0	0	0	0	0	0	0	0	0	0	0	0	0	0	0	1	0	0	0	0	0
04234C19	0	0	0	0	0	0	0	0	0	0	0	0	0	0	0	44	0	91	0	0	0	0	0	0	0	0	6	0	0	0	21	0	0	0	0	1	136	33	119	0	0	0	0	6	0	0	0	0	0
04235C16	0	0	0	0	0	0	0	0	0	0	0	0	0	0	0	55	0	31	0	0	0	0	0	0	0	0	16	0	0	0	0	0	0	0	0	0	40	0	62	0	0	0	0	0	0	0	0	0	0
04236C16	0	0	0	0	0	0	0	0	0	0	0	0	0	0	0	40	0	30	0	0	0	0	0	5	0	0	5	0	0	0	0	0	0	0	0	2	74	23	632	0	0	0	1	10	0	0	0	0	0
04237C19	0	0	19	0	0	0	0	0	0	0	0	0	0	0	0	0	0	0	0	0	0	0	0	0	0	0	0	0	0	0	0	0	0	0	0	0	0	0	1	0	0	0	0	0	0	0	0	0	0
04238C16	0	0	7	0	0	0	0	0	0	0	0	0	0	0	0	0	0	0	0	0	0	0	0	0	0	0	0	0	0	0	0	0	0	0	0	0	10	0	0	0	0	0	0	0	0	0	0	0	0
04239C16	0	0	0	0	0	0	0	0	0	0	0	0	0	0	0	0	0	0	0	0	0	0	0	0	0	0	0	0	0	0	0	0	0	0	0	0	8	0	0	0	0	0	0	0	0	0	0	0	0
04240C13	0	0	1	0	0	0	0	0	0	0	0	0	0	0	0	0	0	1	1	0	0	0	0	0	10	0	1	0	0	0	0	0	0	0	0	0	232	0	21	0	0	0	0	31	0	0	0	0	0
04241C13	0	0	0	0	0	5	0	0	0	0	0	0	0	0	0	0	0	0	0	0	0	0	0	0	5	0	0	3	0	0	0	0	2	0	0	0	0	0	0	0	0	0	0	0	0	0	0	0	0
04242C13	0	0	0	0	0	29	205	0	0	0	0	0	0	0	9	0	0	0	0	0	0	0	0	0	7	0	0	4498	0	0	0	56	0	0	0	0	0	0	0	0	22	0	0	0	0	161	0	0	0
04245C13	0	0	0	3	0	0	0	0	0	0	0	0	0	0	0	0	0	0	0	0	0	0	0	0	45	0	0	0	6	0	0	48	1	3	0	0	0	0	0	0	18	0	0	0	0	9	0	0	0
04248C11	18	0	0	0	0	0	0	0	0	0	0	0	0	0	0	0	0	0	0	0	0	0	0	0	0	0	0	0	0	0	0	0	3	6	0	0	6	0	0	0	0	0	0	0	0	0	0	0	0
04249C13	6	0	0	0	0	0	0	0	0	0	3	0	0	0	0	0	3	0	0	0	0	0	0	0	15	0	0	0	15	0	0	15	0	12	0	0	0	0	0	0	0	0	0	0	0	0	0	0	0
04250C11	0	0	0	0	0	0	156	0	0	0	0	0	0	0	16	0	0	0	0	0	0	0	0	0	0	0	0	24	0	0	0	0	32	0	0	0	0	0	0	0	28	0	0	0	0	0	0	0	0
04252C10	75	0	0	0	15	6	0	0	0	0	0	0	0	0	0	1	0	0	0	0	0	0	0	0	27	0	0	12	0	0	0	0	0	0	12	0	6	6	0	0	0	0	0	0	0	0	0	0	0
04253C10	0	0	6	0	0	0	0	0	0	0	0	0	4	0	0	0	0	0	0	0	0	0	0	0	716	0	0	0	0	1	22	0	0	0	0	1	11	50	161	0	0	0	4	62	0	0	0	0	0
04254C10	0	0	5	0	0	0	0	0	0	0	0	0	0	0	0	0	0	0	0	0	0	0	0	0	0	0	0	0	0	0	0	0	0	0	0	0	54	0	0	0	0	0	0	7	0	0	0	0	0
04255C10	0	0	0	0	0	0	0	0	0	0	0	0	0	0	0	0	0	0	0	0	0	0	0	0	22	0	0	0	0	0	0	4	0	0	0	0	2	0	0	0	0	0	0	0	0	0	0	0	0
04256C11	0	0	0	0	2	20	1050	0	0	0	0	0	0	0	3	0	0	0	0	0	0	0	0	0	0	0	0	0	0	0	0	0	0	0	0	0	0	0	0	0	160	0	0	0	0	0	0	0	0
04257C08	0	0	0	0	0	0	0	0	0	0	0	0	0	0	0	0	0	0	0	0	9	0	1	0	3182	0	0	0	0	0	0	0	0	0	0	0	0	16	16	0	0	0	0	75	0	0	0	0	0
04258C08	0	0	6	0	0	0	0	0	0	0	0	0	0	0	0	0	0	0	0	0	0	0	0	0	0	0	0	0	0	0	0	0	0	0	0	0	10	0	0	0	0	0	0	4	0	0	0	0	0
04259C08	0	0	0	0	0	0	0	0	0	7	0	0	0	20	0	20	0	0	0	0	0	0	0	0	0	0	0	0	0	0	28	0	0	0	0	0	42	291	142	0	0	0	0	135	0	0	0	0	0
0425C20	0	0	0	0	0	2	0	0	0	0	0	0	0	0	0	0	0	0	0	0	0	0	0	0	0	0	0	72	0	0	0	0	0	0	0	0	0	0	0	0	18	0	0	0	0	0	0	0	0
04260C08	0	0	0	0	0	0	0	0	45	30	0	0	1	0	0	0	0	0	1	0	0	0	0	975	0	0	15	0	0	0	0	0	0	0	0	0	0	1635	480	30	0	0	0	420	0	0	0	0	0
04261C10	0	0	12	0	0	0	0	0	0	6	0	0	0	0	0	0	0	0	0	6	12	0	0	17	0	0	23	0	0	0	0	0	0	0	0	0	76	1705	588	0	0	0	6	41	0	0	0	0	0
04262C08	1	1	2	0	0	0	0	45	0	0	0	0	0	0	0	0	0	0	0	0	0	0	0	0	4	0	0	0	0	0	0	0	0	0	0	0	29	0	0	0	0	0	0	0	0	0	0	0	0
04263C08	0	0	0	6	0	0	0	3	0	0	3	0	0	0	0	0	0	0	0	0	0	0	0	0	104	0	0	0	0	0	0	0	0	0	0	0	0	0	0	0	15	0	0	0	0	0	0	0	0
04264C08	0	0	6	0	0	0	0	0	0	0	0	0	0	0	0	36	0	0	0	0	0	0	0	0	0	0	6	0	0	0	0	0	0	0	0	0	0	54	0	0	0	0	0	168	0	0	1	0	0
04265C08	0	126	0	0	0	0	0	5	0	0	0	0	0	0	0	0	0	0	0	0	0	0	0	0	0	0	0	0	0	0	0	0	0	0	0	0	39	0	0	0	0	10	0	0	0	0	0	0	0
04267C08	0	0	0	62	0	0	0	0	0	0	31	0	0	0	0	0	0	0	0	0	0	0	0	0	0	0	0	0	0	0	0	62	0	26	0	0	0	0	0	0	26	0	0	0	0	67	0	0	0
04268C10	0	0	0	8	0	0	0	0	0	0	3	0	0	0	0	0	0	0	0	0	0	0	0	0	20	0	0	0	0	0	0	3	0	0	0	0	0	0	0	0	0	0	0	0	0	0	0	0	0
04269C07	0	0	15	0	0	0	0	0	0	0	0	0	0	0	0	3	0	0	0	0	0	0	0	0	0	0	0	0	0	0	0	0	0	0	0	0	317	26	0	3	0	0	0	26	0	0	3	0	0
0426C17	0	0	0	4	0	12	420	0	0	0	0	0	0	0	0	0	0	0	0	0	0	0	0	0	0	0	0	124	0	0	0	0	3	0	0	0	0	0	0	0	44	0	0	0	0	0	0	0	0
04270C06	0	2	0	17	0	0	0	4	0	0	4	0	0	0	0	0	8	0	0	0	0	0	0	0	644	0	0	0	0	0	0	8	0	6	0	0	6	0	0	0	0	0	0	0	0	0	0	0	0
04271C07	0	0	0	0	1	0	0	1	0	0	3	0	0	0	0	0	1	0	0	0	0	0	0	0	63	0	0	0	0	0	0	48	0	0	0	0	0	0	0	0	0	0	0	0	0	0	0	0	0
04276C06	0	0	0	5	0	0	0	0	0	0	0	0	0	0	0	0	0	0	0	0	0	0	0	0	0	0	0	0	0	0	0	0	4	0	0	0	0	0	0	0	25	0	0	0	0	8	0	2	0
04277C06	6	0	0	0	0	0	0	9	0	0	0	0	0	0	0	0	0	0	0	0	0	0	0	0	29	0	0	0	0	0	0	0	0	0	0	0	3	0	0	0	0	0	0	9	0	0	0	0	0
04278C06	0	0	12	0	0	0	0	1	0	0	0	0	0	0	0	1	0	0	0	3	0	0	0	0	0	0	0	0	0	0	0	0	0	0	0	0	10	0	1	0	0	0	0	0	0	0	0	0	0
0427C16	0	0	8	0	0	0	0	0	0	0	0	0	0	0	0	0	0	0	0	0	0	0	0	0	0	0	0	0	0	0	0	0	0	0	0	0	15	0	0	0	0	0	0	0	0	0	0	0	0
04280C07	0	0	0	0	0	25	769	0	0	0	0	0	0	0	0	0	0	0	0	0	0	0	0	0	0	0	0	265	0	0	0	2224	0	0	0	0	0	0	0	0	126	0	0	0	0	189	0	3	0
04281C04	0	0	0	12	0	0	0	0	0	0	6	0	0	0	0	6	0	0	0	0	0	0	0	0	189	0	0	0	0	0	0	320	0	0	0	0	0	0	0	0	0	0	0	0	0	271	0	0	0
04282C04	0	0	0	4	0	0	0	4	0	0	8	0	0	0	0	0	66	0	0	0	0	0	0	0	2116	0	0	0	0	0	0	0	29	8	0	0	0	0	0	0	0	0	0	4	0	0	0	0	0
04283C04	0	0	0	0	0	0	0	0	0	0	0	0	2	0	0	19	0	0	0	0	0	0	0	0	0	0	16	0	0	0	0	0	0	0	0	0	52	0	105	0	0	0	0	161	0	0	0	0	0
04284C04	0	0	0	0	0	0	0	0	0	3	0	0	0	0	0	3	0	0	0	0	0	0	0	0	0	0	0	0	0	0	0	0	0	0	0	0	17	0	1	0	0	0	0	59	0	0	0	0	0
04285C04	0	0	0	0	0	0	0	0	96	24	0	0	11	0	0	0	0	0	9	0	0	0	0	332	0	0	0	0	0	26	0	0	0	0	0	0	0	795	403	47	0	0	0	0	167	0	4	0	0
04286C05	0	0	0	10	0	0	0	6	0	0	0	0	0	0	0	10	0	0	0	0	0	0	0	0	1396	0	0	0	0	0	0	0	0	0	0	0	0	0	0	0	0	0	0	0	0	0	0	0	0
04287C04	0	0	0	10	0	0	0	0	0	0	0	0	0	0	0	0	97	0	0	0	0	0	0	0	2715	0	0	0	0	0	0	0	78	0	0	0	0	0	0	0	0	0	0	0	0	15	0	0	0
04288C05	0	0	0	1	0	18	6	0	0	0	0	0	0	0	0	0	0	0	0	0	0	0	0	0	0	0	0	10	0	0	0	4	0	2	0	0	0	0	0	0	60	0	0	0	0	15	0	0	0
04289C05	0	0	0	5	0	0	0	0	0	0	0	0	0	0	0	0	0	0	0	0	0	0	0	0	706	0	0	0	0	0	0	0	4	0	0	0	0	0	0	0	140	0	0	0	0	0	0	0	0
0428C17	0	0	0	0	0	0	0	0	0	0	0	0	0	0	0	0	0	0	0	0	0	0	0	0	0	0	0	0	0	0	0	0	0	0	0	0	0	2	0	0	0	0	0	0	0	0	0	0	0
04292C03	0	0	0	0	0	0	0	0	0	0	0	0	0	0	0	17	0	0	0	0	0	0	0	0	0	0	0	0	0	0	0	0	15	0	0	0	3	0	0	0	3	0	0	0	0	0	0	0	0
04293C03	0	0	0	1	0	104	0	0	0	0	0	0	0	0	0	3	0	0	0	0	0	0	0	0	0	0	0	0	0	0	0	0	0	0	0	0	0	0	0	0	198	0	0	0	0	0	0	0	0
04294C03	0	0	0	10	0	0	2174	0	0	0	0	0	0	0	0	0	0	0	0	0	0	0	0	0	0	0	0	400	0	0	0	974	474	0	0	0	0	0	0	0	0	0	0	0	0	574	0	4	0
04295C03	16	0	0	6	0	0	0	2	0	0	4	0	0	0	0	12	0	0	1	0	0	0	0	0	0	0	0	70	0	0	0	4	6	0	0	0	0	0	0	0	0	0	0	0	0	83	0	0	0
04296C03	0	2	0	0	0	0	0	36	0	2	2	0	0	0	0	0	0	0	0	0	0	0	0	0	0	0	0	0	0	0	0	2	0	0	0	0	28	0	0	0	0	3	0	2	0	2	2	0	0
051210C17	9	0	0	3	0	0	0	0	0	0	0	0	0	0	0	0	0	0	0	0	0	0	0	0	0	0	0	0	0	0	0	0	0	0	0	0	0	0	0	0	0	0	0	0	0	0	0	0	0
051211C17	0	0	0	0	2	6	0	0	0	0	0	0	0	0	0	0	2	0	0	0	0	0	0	0	0	0	0	85	0	0	0	2	0	0	0	0	0	0	0	0	0	0	0	0	0	0	0	0	0
051212C15	2	0	0	0	0	0	0	0	0	0	0	0	0	0	0	0	11	0	0	0	0	0	0	0	42	0	0	0	3	0	0	0	0	0	0	0	32	0	0	0	0	0	0	0	0	0	0	0	0
051213C15	1	0	0	0	0	0	0	2	0	0	3	0	0	0	0	0	0	0	0	0	0	0	0	0	26	0	0	0	0	0	0	0	0	0	0	0	27	0	0	0	0	0	0	0	0	0	0	0	0
051214C16	0	0	0	0	0	0	0	0	0	0	2	0	0	0	0	0	0	0	0	0	0	0	0	0	0	0	0	0	0	0	0	0	0	0	0	0	58	0	6	0	0	0	0	0	0	0	0	0	0
051215C16	0	0	0	0	0	0	0	0	0	0	0	0	0	0	0	0	0	0	0	0	0	0	0	0	0	0	0	0	0	0	0	0	0	0	0	0	0	0	0	0	0	0	0	0	0	0	0	0	0
051216C16	0	0	6	0	0	0	0	1	0	0	0	0	0	0	0	0	0	0	0	0	0	0	0	0	4	0	6	0	0	0	0	0	0	0	0	0	34	0	2	0	0	0	0	0	0	0	0	0	0
051217C16	0	0	9	0	0	0	0	0	0	0	0	0	0	0	0	0	0	0	0	0	0	0	0	0	0	0	2	0	0	0	0	0	0	0	0	0	1	0	0	0	0	0	0	0	0	0	0	0	0
051218C16	0	0	0	0	0	0	0	0	0	0	0	0	1	0	0	0	0	0	0	0	0	0	0	0	0	0	1	0	0	0	0	0	0	0	0	0	3	0	0	0	0	0	0	0	0	0	0	0	0
051219C16	0	0	0	0	0	0	0	0	0	0	0	0	0	0	0	0	2	0	0	0	0	0	0	0	0	0	0	0	0	0	0	0	0	0	0	0	14	0	0	0	0	0	0	1	0	0	0	0	0
05121C19	0	0	0	0	0	0	0	0	0	0	0	0	4	0	0	0	0	0	0	0	0	0	0	0	0	0	0	0	0	0	0	0	0	0	0	0	281	0	206	0	0	0	0	0	0	0	1	0	4
051220C16	0	0	0	0	0	0	0	0	0	0	0	0	0	0	0	0	1	0	0	0	0	0	0	0	0	0	3	0	0	0	0	0	0	0	0	0	2	0	0	0	0	0	0	0	0	0	0	0	0
051221C16	0	0	0	0	0	0	0	0	0	0	0	0	2	0	0	0	0	5	0	0	0	0	0	437	0	0	44	0	0	0	0	0	0	0	0	42	77	0	82	0	0	0	1	0	0	0	0	0	11
051222C15	0	0	0	0	0	0	0	0	0	0	0	0	0	0	0	0	0	0	0	0	0	0	0	348	0	0	8	0	0	0	0	0	0	0	0	0	80	0	108	0	0	0	0	0	0	0	0	0	0
051223C15	0	0	0	0	0	0	0	0	0	0	0	0	0	0	0	70	0	0	1	0	0	0	23	0	0	0	0	0	0	0	0	0	0	0	0	0	499	35	209	0	0	0	0	3	0	0	0	0	4
051224C15	0	0	2	0	0	0	0	0	0	0	0	0	0	0	0	8	0	6	0	0	0	0	0	0	0	0	9	0	0	0	0	0	0	0	0	0	25	1	9	0	0	0	0	1	0	0	0	0	4
051225C15	0	0	0	2	0	0	0	0	0	0	4	0	0	0	0	0	6	0	0	0	0	0	0	0	19	0	0	0	0	0	0	0	0	0	0	0	11	0	0	0	0	0	0	0	0	0	0	0	0
051226C15	0	0	35	0	0	0	0	6	0	2	0	0	0	0	0	0	0	0	0	0	0	0	0	0	0	0	0	0	0	0	0	0	0	0	0	0	15	0	8	0	0	0	0	8	0	0	0	0	3
051227C14	0	0	0	0	0	0	0	0	0	0	0	0	1	0	0	0	0	172	1	0	0	0	0	256	0	0	0	0	0	0	0	0	0	0	0	5	144	0	11	0	0	0	0	0	0	0	0	0	0
051228C14	0	0	8	0	0	0	0	0	0	0	0	0	2	0	0	0	0	0	0	0	0	0	0	743	0	0	0	0	0	0	0	0	0	0	0	1	8	0	0	0	0	0	0	0	0	0	0	0	0
051229C14	0	0	0	0	0	0	0	0	0	0	0	0	0	0	0	0	0	0	0	0	0	0	0	815	0	0	0	0	0	0	0	0	0	0	0	0	46	0	52	0	0	0	0	0	0	0	0	0	0
05122C16	0	0	0	0	0	0	0	0	0	0	0	0	4	0	0	1	0	0	0	0	0	0	0	0	0	0	0	0	0	0	0	0	0	0	0	0	13	0	2	0	0	0	0	0	0	0	0	0	0
051230C14	3	0	0	2	0	0	0	0	0	0	0	0	0	0	0	0	1	0	0	0	0	0	0	0	10	0	0	0	0	0	0	0	0	0	0	0	2	0	0	0	1	0	1	0	0	0	0	0	0
051231C14	0	0	0	0	0	0	0	0	0	0	0	0	0	0	0	0	0	2	0	0	0	0	0	65	0	0	0	0	0	0	1	0	0	0	0	0	19	0	96	0	0	0	0	0	0	0	1	0	0
051232C13	47	0	0	16	1	123	0	0	0	0	0	0	0	0	0	0	8	0	0	0	0	0	0	0	8	0	0	0	30	0	0	22	0	40	0	0	0	0	0	0	10	0	0	0	0	0	0	0	0
051233C13	0	0	1	0	0	0	0	0	0	3	0	0	1	0	0	0	5	0	0	0	0	0	1	0	0	0	0	0	0	0	0	0	0	2	0	1	72	0	0	0	0	0	0	0	0	0	0	0	0
051234C13	0	0	0	0	0	0	0	0	1	1	0	0	6	0	0	0	0	0	2	0	6	0	0	0	0	2	0	0	0	25	1	0	0	0	0	3	11	1	12	13	0	0	2	12	0	0	0	0	0
051235C13	0	0	0	0	0	0	0	0	0	4	0	0	0	0	0	0	0	0	0	0	0	0	0	0	0	0	0	0	0	0	0	0	0	0	0	0	12	0	0	0	0	0	0	0	0	0	0	0	0
05123C16	0	0	0	0	0	0	0	0	0	0	0	0	1	0	0	1	0	0	0	0	0	0	0	0	0	0	0	0	0	0	0	0	0	0	0	0	33	0	0	0	0	0	0	0	0	0	0	0	0
05124C16	0	0	0	0	0	0	0	0	0	0	0	0	0	0	0	0	0	0	0	0	0	0	0	0	0	0	0	0	0	0	0	0	0	0	0	0	198	0	11	0	0	0	0	0	0	0	0	0	0
05125C20	0	0	0	0	0	0	0	0	0	0	0	0	0	0	0	0	58	0	0	0	0	0	0	0	29	0	0	0	0	0	0	0	0	0	0	0	0	0	0	0	0	0	0	0	0	0	0	0	0
051266C04	0	0	0	0	0	0	0	0	0	0	0	0	4	1	0	22	0	0	3	0	0	0	0	4	0	1	0	0	0	1	0	0	0	0	0	0	14	3	0	1	0	1	0	10	0	0	2	0	0
051268C07	0	0	0	1	0	4	20	0	0	0	0	0	0	0	0	0	0	0	0	0	0	0	0	0	0	0	0	11	0	0	0	0	8	0	0	0	0	0	0	0	10	0	0	0	0	9	0	0	0
05126C20	0	0	0	0	0	6	0	0	0	0	0	0	0	0	0	0	2	0	0	0	0	0	0	0	16	0	396	0	0	0	0	0	0	0	0	0	0	0	0	0	0	0	0	0	0	0	0	0	0
051270C04	0	0	0	0	0	0	0	2	0	0	0	0	0	0	0	0	0	0	0	0	0	0	0	16	0	0	0	0	0	0	0	0	0	1	0	0	6	0	7	0	0	0	0	0	0	0	1	0	0
051272C07	0	6	0	0	0	3	0	0	0	0	15	0	0	0	0	0	0	0	0	0	0	0	0	0	0	0	0	0	0	0	0	0	15	0	0	0	0	0	0	0	142	0	0	0	0	257	0	0	0
051273C05	0	50	0	0	0	0	0	0	0	0	74	0	0	0	0	0	0	0	0	0	0	0	0	0	66	0	0	0	12	0	0	0	10	12	0	0	0	0	0	0	37	0	0	0	0	33	0	0	0
051274C05	0	14	0	2	0	0	0	0	1	0	4	0	0	0	0	0	1	0	0	0	0	0	0	0	0	0	0	0	5	0	0	0	2	1	0	0	0	0	0	0	15	0	0	0	0	0	0	0	0
051275C05	0	18	0	10	2	2	0	0	0	0	2	0	0	0	1	0	0	0	0	0	0	0	0	0	0	0	0	0	0	0	0	0	6	0	0	0	0	0	0	0	29	0	0	0	0	54	0	0	0
051276C05	0	0	0	1	0	0	0	0	0	0	0	0	0	0	0	0	0	0	0	0	0	0	0	0	0	0	0	0	0	0	0	0	0	0	0	0	1	0	0	0	0	2	0	0	0	0	0	0	0
051277C04	0	0	0	2	0	0	0	0	0	0	2	0	0	0	0	0	0	0	0	0	0	0	0	0	0	0	0	0	101	0	0	0	0	0	0	0	0	0	0	0	0	37	0	0	0	0	0	0	0
051278C04	4	2	0	0	0	0	0	0	0	0	0	0	0	0	0	0	0	0	0	0	0	0	0	0	0	0	0	0	18	0	0	0	0	0	0	0	116	0	0	0	0	30	0	6	0	0	0	0	0
051279C04	0	0	0	0	0	0	0	0	0	0	59	0	9	0	0	0	0	0	1	0	0	0	0	0	0	0	0	0	0	0	30	0	0	0	0	0	42	0	260	0	0	0	0	7	0	0	0	0	0
05127C20	0	0	0	0	0	0	0	0	0	0	0	0	0	0	0	0	0	0	0	0	0	0	0	0	0	0	0	0	0	0	0	0	0	0	0	0	0	0	0	0	0	0	0	0	0	0	0	0	0
051280C04	0	0	0	0	0	0	0	0	0	0	0	0	1	0	0	3	0	0	2	0	0	0	2	96	0	2	0	0	0	2	0	0	0	0	0	0	12	1	3	0	0	0	0	223	3	0	0	0	0
051281C04	0	0	0	0	0	0	0	0	0	0	0	0	7	7	0	2	0	0	4	0	0	0	2	89	0	4	0	0	0	0	0	0	0	0	0	0	4	1	19	0	0	0	0	49	1	0	0	0	0
051282C04	0	0	0	0	0	0	0	7	0	2	0	0	6	0	0	0	0	0	0	0	0	0	2	1	0	0	0	0	0	0	0	0	0	0	0	0	0	0	0	0	0	0	0	7	0	0	8	0	0
051283C03	0	2	0	0	2	0	0	0	0	0	1	0	0	0	1	24	0	0	0	0	0	0	0	0	0	0	0	0	32	0	0	0	0	1	0	0	1	0	0	0	0	1	0	0	0	0	0	0	0
051284C05	0	0	0	1	0	520	19	0	0	0	0	0	0	0	0	0	0	0	0	0	0	0	0	0	0	0	0	62	74	0	0	0	83	0	0	0	0	0	0	0	1972	0	0	0	0	0	0	1	0
051285C05	0	0	0	4	0	94	0	0	0	0	0	0	0	0	0	0	0	0	0	0	0	0	0	0	0	0	0	0	0	0	0	0	22	0	0	0	0	0	0	0	173	0	0	0	0	0	1	0	0
051286C03	0	1	0	0	0	0	0	0	0	0	0	0	0	0	6	0	0	0	0	0	0	0	0	0	0	0	0	0	3	0	0	0	6	0	0	0	0	0	0	0	2	0	0	0	0	0	0	0	0
051287C03	0	0	0	0	0	0	0	0	0	0	0	0	0	0	0	0	0	0	0	0	0	0	0	0	0	0	0	0	0	0	0	0	0	0	0	0	0	0	0	0	0	0	0	0	0	0	0	0	0
051288C03	0	0	1	0	0	0	0	9	0	2	0	0	0	4	0	3	0	0	0	0	0	0	0	0	0	0	0	0	0	0	1	0	0	0	0	0	140	0	64	0	0	2	0	19	0	0	1	0	0
051289C03	0	0	0	0	0	0	0	246	0	0	14	0	0	0	0	0	0	0	0	0	0	0	0	19	0	0	0	0	0	0	0	0	0	0	0	0	266	0	145	0	0	0	0	10	8	0	8	0	0
05128C17	0	0	0	0	0	0	0	0	0	0	5	0	0	0	0	0	21	0	0	0	0	0	0	0	1352	0	0	0	0	0	0	0	0	0	0	0	34	0	0	0	0	0	0	0	0	0	0	0	0
051290C03	0	0	0	0	0	0	0	11	0	0	0	0	0	0	0	0	0	0	0	0	0	0	5	1	0	0	0	0	0	0	0	0	0	0	0	0	15	0	1	0	0	0	0	0	0	0	8	0	0
051291C03	0	0	0	0	0	0	0	6	0	4	0	0	0	7	0	0	0	0	3	0	1	0	3	0	0	0	1	0	0	0	0	0	0	0	0	0	2	2	0	0	0	0	0	2	0	0	1	0	0
051292C03	0	0	0	0	0	0	0	2	0	1	0	0	3	0	0	0	0	0	0	0	12	0	0	45	0	0	0	0	0	1	0	0	0	0	0	0	11	0	10	0	0	0	0	1	2	0	1	0	0
051293C01	0	0	1	0	0	0	0	3	0	2	0	0	0	2	0	0	0	0	0	0	10	0	1	0	0	0	0	0	0	0	0	0	0	0	0	0	32	0	31	0	0	0	0	5	0	0	3	0	0
051294C01	0	0	0	0	0	0	0	63	0	1	0	0	0	0	0	0	0	0	0	0	7	0	3	0	0	0	0	0	0	0	0	0	0	0	0	0	21	0	62	0	0	2	0	35	0	0	32	0	0
051295C01	0	0	0	3	0	0	0	0	0	0	3	0	0	0	0	0	7	0	0	0	0	0	0	0	0	0	0	0	0	0	0	0	0	0	0	0	0	0	0	0	0	9	0	0	0	0	1	0	0
051296C01	0	1	0	7	1	0	0	0	0	0	21	0	0	0	0	0	7	0	0	0	0	0	0	0	1	0	0	0	0	0	0	0	0	0	0	0	4	0	0	0	0	7	0	0	0	0	1	0	0
051297C01	0	0	0	0	0	0	0	12	0	0	0	0	0	0	0	6	0	0	1	0	0	0	0	0	0	0	0	0	0	0	0	0	0	0	0	0	37	0	25	12	0	56	0	186	334	0	0	0	0
051298C01	0	0	0	0	0	0	0	0	0	0	0	0	31	0	0	0	0	0	0	0	0	0	0	145	0	0	0	0	0	0	0	0	0	0	0	0	0	0	0	93	0	0	0	10	0	0	10	0	0
05129C17	0	0	0	0	3	6	0	0	0	0	0	0	0	0	0	0	2	0	0	0	0	0	0	0	0	0	0	48	0	0	0	14	0	0	0	0	0	0	0	0	13	0	0	0	0	0	0	0	0
064100C16	1	0	0	0	0	0	0	0	0	0	10	0	0	0	0	0	0	0	0	0	0	0	0	0	4	0	1	0	2	0	0	0	142	0	0	0	35	0	0	0	0	0	0	10	0	2	0	0	0
064101C17	0	0	1	0	0	0	0	0	0	0	2	0	0	0	0	0	0	0	0	0	0	0	0	0	1	0	0	0	0	0	0	0	14	0	0	1	24	1	1	0	0	0	0	2	0	0	0	0	0
064102C16	0	0	1	0	0	0	0	0	0	0	0	0	0	0	0	0	0	0	0	0	0	0	0	0	0	0	0	0	0	0	0	0	0	0	0	0	1	0	0	0	0	0	0	0	0	0	1	0	0
064103C16	0	0	2	0	0	0	0	0	0	0	0	0	0	0	0	0	0	0	0	0	0	0	0	0	0	0	0	0	0	0	0	0	0	0	0	0	0	0	0	0	0	0	0	0	0	0	0	0	0
064104C16	0	0	0	0	0	0	0	0	0	0	0	0	0	0	0	0	0	0	0	0	0	0	0	0	0	0	0	0	0	0	0	0	0	0	0	0	0	0	0	0	0	0	0	0	0	0	0	0	0
064105C16	0	0	0	0	0	0	0	0	0	0	0	0	0	0	0	0	0	0	0	0	0	0	0	0	0	0	1	0	0	0	0	0	0	0	0	0	0	0	0	0	0	0	0	0	0	0	0	0	0
064106C16	0	0	0	0	0	0	0	0	0	0	0	0	0	0	0	0	0	0	0	0	0	0	0	0	0	0	0	0	0	0	0	0	0	0	0	0	17	0	0	0	0	0	0	0	0	0	0	2	0
064107C16	0	0	0	0	0	0	0	0	0	2	0	0	0	0	0	0	0	0	0	0	0	0	0	0	0	0	4	0	0	0	0	0	0	0	0	0	10	0	0	0	0	0	0	1	0	0	0	1	0
064113C20	0	0	0	0	0	39	12	0	0	0	0	0	0	0	0	0	0	0	0	0	0	0	0	0	0	0	0	0	0	0	0	0	0	4	0	0	0	0	0	0	4	0	0	0	0	0	0	1	0
064114C17	0	0	0	0	0	0	0	0	0	0	0	0	0	0	0	0	17	0	0	0	0	0	0	0	4	0	0	0	2	0	0	0	1	0	0	0	0	0	0	0	0	0	0	0	0	0	0	0	0
064115C19	0	0	12	0	0	0	0	3	0	0	0	0	0	0	0	0	0	0	0	0	0	0	0	0	0	1	0	0	0	0	0	0	0	4	0	0	34	0	0	0	0	0	0	0	0	0	0	0	0
064116C16	0	0	18	0	0	0	0	4	0	0	0	0	0	0	0	0	0	0	0	0	0	0	0	0	0	0	0	0	0	0	0	0	0	0	1	0	35	0	0	0	0	0	0	0	0	0	0	1	0
064117C19	0	0	3	0	0	0	0	0	0	0	0	0	0	0	0	0	0	0	0	0	0	0	0	0	0	0	0	0	0	0	0	0	0	1	0	0	24	0	0	0	0	0	0	1	0	0	0	0	0
06469C13	0	0	0	0	0	0	0	0	0	0	0	0	0	0	0	0	1	0	0	0	0	0	0	0	0	0	0	0	0	0	0	0	0	0	0	0	0	0	0	0	0	0	0	0	0	0	0	0	0
06471C13	4	0	0	0	0	0	0	0	0	0	5	0	0	0	0	0	12	0	0	0	0	0	0	0	2	0	0	0	6	0	0	19	0	2	6	0	0	0	0	0	0	0	0	0	0	0	0	0	0
06472C13	0	0	2	0	2	0	2	2	0	0	0	0	0	0	0	0	2	0	0	0	0	0	0	0	0	0	0	0	27	0	0	20	0	0	0	0	0	0	0	0	2	0	0	0	0	0	0	1	0
06475C13	2	0	0	0	0	0	7	0	0	0	0	0	0	0	0	0	2	0	0	0	0	0	0	0	0	0	0	0	0	0	0	0	5	1	0	0	0	0	0	0	6	0	0	0	0	1	0	0	0
06476C13	0	0	0	0	0	0	0	0	0	2	0	0	0	0	0	0	0	0	0	0	0	0	0	0	0	0	0	0	0	2	0	0	0	0	0	8	17	0	3	0	0	0	1	3	0	0	0	10	0
06477C19	0	0	0	0	0	0	0	0	0	19	0	0	0	0	0	43	0	74	0	0	0	0	0	0	0	0	37	0	0	0	0	0	0	0	0	6	1338	149	465	0	0	0	0	13	0	0	0	20	0
06478C19	0	0	0	0	0	0	0	0	0	0	0	0	0	0	0	10	0	19	0	0	0	0	0	0	0	1	3	0	0	0	0	0	0	0	0	45	1920	165	97	0	0	0	0	11	0	0	0	19	0
06479C19	0	0	0	0	0	0	0	0	0	0	0	0	0	0	0	4	0	4	0	0	0	0	0	0	0	0	11	0	0	0	0	0	0	0	0	0	130	44	2	0	0	0	0	7	0	0	1	10	0
06480C16	0	0	0	0	0	0	0	0	0	0	0	0	0	0	0	33	0	17	0	0	0	0	0	0	0	0	116	0	0	0	0	1	0	0	0	301	776	0	116	0	0	0	0	4	0	0	0	15	0
06481C19	0	0	0	0	0	0	0	0	0	0	0	0	0	0	0	31	0	0	0	0	0	0	0	0	0	2	0	0	0	0	0	0	0	0	0	31	1432	23	0	0	0	0	0	5	0	0	0	37	0
06482C16	0	0	0	0	0	0	0	0	0	0	0	0	0	0	0	1	0	0	0	0	0	0	0	0	0	0	2	0	0	0	0	0	0	0	0	0	1	0	0	0	0	0	0	1	0	0	1	0	0
06483C16	0	0	0	0	0	0	0	0	0	0	0	0	0	0	0	0	0	0	0	0	0	0	0	0	0	0	3	0	0	0	0	0	0	0	0	0	1	0	0	0	0	0	0	1	0	0	0	0	0
06484C16	0	0	0	0	0	0	0	0	0	0	0	0	0	0	0	0	0	0	0	0	0	0	0	0	0	0	0	0	0	0	0	0	0	0	0	0	0	0	0	0	0	0	0	0	0	0	0	0	0
06485C16	0	0	0	0	0	0	0	0	0	1	0	0	0	0	0	0	0	0	0	0	0	0	0	0	0	0	1	0	0	0	0	0	0	0	0	0	0	0	0	0	0	0	0	0	0	0	0	0	0
06486C16	0	0	3	0	0	0	0	0	0	0	0	0	0	0	0	0	0	0	0	0	0	0	0	0	0	0	0	0	0	0	0	0	0	0	0	0	19	0	0	0	0	0	0	0	0	0	0	0	0
06487C16	0	0	15	0	0	0	0	0	0	0	0	0	0	0	0	0	0	0	0	0	0	0	0	0	0	0	1	0	0	0	0	0	0	0	0	0	4	0	0	0	0	0	0	0	0	0	0	0	0
06488C16	0	0	23	0	0	0	0	0	0	0	0	0	0	0	0	0	0	0	0	0	0	0	0	0	0	0	0	0	0	0	0	0	0	0	0	0	8	0	0	0	0	0	0	0	0	0	0	0	0
06489C16	0	0	0	0	0	0	0	0	0	0	0	0	0	0	0	1	0	0	0	0	0	0	0	0	0	0	0	0	1	0	0	0	0	0	0	0	24	0	0	0	0	0	0	1	0	0	0	0	0
06490C13	0	0	90	0	0	0	0	2	0	2	0	0	2	0	0	0	0	17	10	0	0	0	0	0	0	0	0	0	0	0	0	0	0	0	0	2	6	58	15	0	0	0	0	34	0	0	1	0	0
06491C13	0	0	0	0	0	0	0	0	0	0	0	0	0	0	0	0	0	0	0	0	0	0	0	0	0	0	0	0	0	3	0	0	0	0	0	13	7	1	3	0	0	0	0	1	0	0	3	0	0
06492C14	0	0	0	0	0	0	0	0	0	2	0	0	1	0	0	0	0	0	1	0	0	0	0	0	0	0	2	0	0	1	0	0	0	0	0	10	10	0	11	1	0	0	0	1	0	0	7	0	0
06494C14	0	0	0	0	0	2	0	0	0	0	0	0	0	0	0	0	0	0	0	0	0	0	0	0	0	0	0	10	0	0	0	21	0	0	0	0	0	0	0	0	0	0	0	0	0	41	0	0	0
06495C14	0	0	0	0	0	0	0	0	0	1	0	0	0	0	0	0	0	0	0	0	0	0	0	0	0	0	1	0	0	0	0	0	0	0	0	24	79	3	3	0	0	0	0	9	0	2	3	1	0
06496C14	0	0	0	0	0	0	0	0	0	0	0	0	0	0	0	0	0	0	0	0	0	0	0	0	0	0	0	0	3	0	0	0	0	0	0	26	18	2	2	0	0	0	0	8	0	0	3	1	0
06497C15	0	0	4	0	0	0	0	0	0	4	0	0	0	0	0	0	0	0	0	0	0	0	0	0	0	0	2	0	0	0	0	0	0	0	0	10	134	0	17	0	0	0	0	4	0	0	2	0	0
06498C15	0	0	43	0	0	0	0	0	0	4	0	0	0	0	0	0	0	4	0	0	0	0	0	0	0	0	14	0	0	0	0	0	0	0	0	4	83	0	4	0	0	0	0	12	0	0	0	2	0
06499C15	0	0	0	0	0	0	0	0	0	0	0	0	0	0	0	0	0	0	0	0	0	0	0	0	7	0	0	0	0	0	0	0	12	0	0	0	1	0	0	0	0	0	0	0	0	0	0	0	0
07911C03	0	0	0	12	0	0	0	0	0	0	0	0	0	0	0	0	0	0	0	0	0	0	0	0	6	0	0	0	0	0	0	118	0	0	0	0	0	0	0	0	0	0	0	0	0	245	0	0	0
07913C03	39	0	0	0	0	0	0	39	0	0	25	0	0	0	0	0	89	0	0	0	0	0	0	0	30	0	0	0	0	0	0	0	0	0	0	0	0	0	0	0	0	0	0	0	0	0	0	0	0
07919C05	0	0	0	0	0	0	0	0	0	0	0	0	0	0	0	0	0	0	0	0	0	0	0	0	0	0	0	0	6	0	0	276	0	0	0	0	0	0	0	0	161	0	0	0	0	0	0	0	0
07924C07	0	0	0	1	0	0	57	0	0	0	0	0	0	0	0	0	0	0	0	0	0	0	0	0	0	0	0	41	0	0	0	800	0	0	0	0	0	0	0	0	733	0	0	0	0	258	0	1	0
07927C07	21	0	0	13	0	0	67	0	0	0	0	0	0	0	0	0	0	0	0	0	0	0	0	0	0	0	0	41	0	0	0	1562	0	0	0	0	0	0	0	0	428	0	0	0	0	10	0	3	0
07947C09	0	0	0	3	0	0	101	0	0	0	0	0	0	0	0	0	0	0	0	0	0	0	0	0	0	0	0	845	14	0	0	672	0	0	14	0	0	0	0	0	578	0	0	0	0	166	0	5	0
07957C11	0	0	0	0	1	0	0	0	0	0	0	0	0	0	0	0	214	0	0	0	0	0	0	0	0	0	0	0	0	0	0	0	0	0	0	0	0	0	0	0	0	0	0	0	0	0	0	0	0
07959C11	0	0	0	1	0	198	1090	0	0	0	0	0	0	0	1	0	0	0	0	0	0	0	0	0	0	0	0	0	0	0	0	1	0	0	0	0	0	0	0	0	37	0	0	0	0	0	0	0	0
07963C11	0	0	7	0	0	0	0	0	0	0	0	0	22	0	0	1	0	0	0	0	1	0	0	0	0	1	0	0	0	2	0	0	0	0	0	0	57	3	0	1	0	0	0	19	0	0	0	0	0
07965C13	0	0	0	4	4	0	0	0	0	0	0	0	0	0	0	0	5	0	0	0	0	0	0	0	0	0	0	0	0	0	0	179	0	0	0	0	0	0	0	0	13	0	0	0	0	61	0	0	0
07969C13	0	0	0	2	0	0	0	0	0	0	0	0	0	0	0	0	99	0	0	0	0	0	0	0	0	0	0	0	0	0	0	0	0	0	0	0	8	0	0	0	2	0	0	0	0	0	0	0	0
07971C13	0	0	0	0	0	322	0	0	0	0	0	0	0	0	0	0	0	0	0	0	0	0	0	0	0	0	0	0	0	0	0	0	0	68	0	0	0	0	0	0	149	0	0	0	0	0	0	0	0
07973C13	37	0	0	5	10	105	0	0	0	0	0	0	0	0	0	0	0	0	0	0	0	0	0	0	116	0	0	0	0	0	0	0	0	10	0	0	0	0	0	0	17	0	0	0	0	120	0	0	0
07975C13	0	0	0	0	0	0	0	0	0	3	0	0	4	0	0	0	0	0	0	0	118	4	0	28	0	0	0	0	0	10	0	0	0	0	0	0	87	0	5	11	0	0	5	87	0	0	5	0	0
07977C13	0	0	0	0	0	0	0	0	0	0	0	0	0	0	0	0	2	0	0	0	0	0	0	0	0	0	0	0	0	3	0	0	0	0	0	0	9	0	11	0	0	0	0	0	0	0	0	0	0
0797C03	0	0	0	1	0	0	526	0	0	0	0	0	0	0	0	0	0	0	0	0	0	0	0	0	15	0	0	0	0	0	0	0	0	0	0	0	0	0	0	0	0	0	0	0	0	511	0	0	0
07983C15	0	0	0	45	3	0	0	0	0	0	0	0	0	0	0	0	37	0	0	0	0	0	0	0	0	0	0	0	0	0	0	0	0	0	0	0	0	0	0	0	173	0	0	0	0	781	0	0	0
07985C15	0	0	27	0	0	0	0	0	0	0	0	0	0	0	0	0	0	0	0	0	0	0	0	0	0	0	2	0	0	14	0	0	0	0	0	4	222	0	0	0	0	0	0	8	0	0	3	0	0
07987C15	0	0	4	0	0	0	0	12	0	0	0	0	0	0	0	0	0	0	0	0	0	0	0	0	0	0	10	0	0	1	0	0	0	0	0	0	87	0	2	0	0	0	0	0	0	0	0	0	0
07989C15	0	257	0	0	0	0	0	0	3	0	0	0	0	0	0	6	0	0	7	1	0	0	0	0	46	0	0	0	0	0	0	0	0	0	0	0	34	3	0	0	0	0	0	99	0	0	7	0	0
0810105C20	55	0	0	0	0	0	0	0	0	0	0	0	0	0	0	0	0	0	0	0	0	0	0	0	94	0	0	0	0	0	0	0	0	0	0	0	0	0	0	0	0	0	0	0	0	0	0	0	0
0810106C17	12	0	0	0	0	0	0	0	0	0	0	0	0	0	0	0	0	0	0	0	0	0	0	0	0	0	0	0	0	0	0	6	0	0	0	0	0	0	0	0	0	0	0	0	0	25	0	0	0
0810107C20	23	0	0	0	0	0	2	0	0	0	2	0	0	0	0	0	0	0	0	0	0	0	0	0	17	0	0	0	0	0	0	17	0	0	0	0	0	0	0	0	0	0	0	0	0	0	0	0	0
0810108C17	43	0	14	0	0	0	0	0	0	0	7	0	0	0	0	0	0	0	0	0	0	0	0	0	79	0	0	0	0	0	0	0	0	7	0	0	0	0	0	0	0	0	0	0	0	0	0	0	0
081010C03	0	2	0	0	0	0	0	2	0	0	0	0	0	0	0	0	0	0	0	0	26	2	0	0	0	0	0	0	0	0	21	0	0	0	0	0	98	0	358	21	0	0	0	93	0	0	8	0	0
081011C03	0	0	0	0	0	0	0	7	0	0	22	0	0	0	0	0	0	0	0	0	0	0	0	22	0	0	0	0	0	0	0	0	0	0	0	0	280	0	100	22	0	0	0	67	15	0	82	0	0
081013C03	0	0	5	0	0	0	0	5	25	2	0	0	0	0	0	17	0	0	0	0	0	5	0	7	0	0	0	0	0	0	0	0	0	0	0	0	145	0	17	0	0	0	0	81	0	0	20	0	0
081014C03	0	0	0	0	0	0	0	1	0	0	1	0	0	0	0	0	2	0	0	0	0	0	0	0	0	0	0	0	0	0	0	1	0	0	0	0	0	0	0	0	35	0	0	0	0	0	1	0	0
081015C03	0	0	0	1	0	0	0	0	0	0	0	0	0	0	0	0	6	0	0	0	0	0	0	0	0	0	0	0	0	0	0	2	0	0	0	0	0	0	0	0	119	0	0	0	0	0	0	0	0
081016C05	0	0	0	9	0	15	0	0	0	0	0	0	0	0	0	0	0	0	0	0	0	0	0	0	0	0	0	0	12	0	0	12	0	0	0	0	0	0	0	0	613	0	0	0	0	0	0	0	0
081017C05	0	0	0	0	0	0	0	0	0	0	2	0	0	0	0	0	0	0	0	0	0	0	0	0	0	0	0	0	5	0	0	0	6	0	0	0	0	0	0	0	102	0	0	0	0	0	0	0	0
081018C03	0	0	0	64	0	0	0	0	0	0	8	0	0	0	0	0	14	0	0	0	0	0	0	0	0	0	0	0	0	0	0	0	0	0	0	0	0	0	0	0	0	0	0	0	0	27	0	0	0
081026C05	0	0	0	2	0	0	0	0	0	3	4	0	0	0	0	3	0	0	0	0	0	0	0	0	0	0	0	0	0	0	0	0	0	0	0	0	0	0	0	0	15	0	0	0	0	0	0	5	0
081027C05	0	0	0	8	0	0	0	3	0	0	0	0	0	0	0	0	0	0	0	0	0	0	0	0	0	0	0	0	0	0	0	0	0	0	0	0	0	0	0	0	109	0	0	0	0	0	0	0	0
081028C05	0	0	0	10	0	0	0	2	0	0	0	0	0	0	0	0	21	0	0	0	0	0	0	0	0	0	0	0	0	0	0	0	2	2	0	0	0	0	0	0	74	0	0	0	0	8	0	0	0
081029C05	1	0	0	0	0	0	0	0	0	0	0	0	0	0	0	0	0	0	0	0	0	0	0	0	21	0	0	0	0	0	0	9	0	0	0	0	0	0	0	0	64	0	0	0	0	55	0	0	0
081030C05	0	0	0	0	0	5	1486	0	0	0	0	0	0	0	0	0	0	0	0	0	0	0	0	0	0	0	0	490	1	0	0	806	0	0	0	0	0	0	0	0	594	0	0	0	0	114	0	6	0
081034C07	0	1	0	0	0	0	0	0	0	0	21	0	0	0	0	0	56	0	0	0	0	0	0	0	0	0	0	0	0	0	0	0	0	0	1	0	0	0	0	0	0	0	0	0	0	0	0	0	0
081036C07	0	0	0	2	0	0	18	4	0	0	3	0	0	0	1	0	0	0	0	0	0	0	0	0	0	0	0	41	0	0	0	0	95	0	0	0	0	0	0	0	77	0	0	0	0	31	0	3	0
081046C08	3	2	0	3	0	0	0	0	0	0	2	0	0	0	0	0	49	0	0	0	0	0	0	0	8	0	0	0	0	0	0	0	2	3	0	0	0	0	0	0	0	0	0	0	0	0	0	0	0
081047C08	0	0	50	0	0	0	0	929	0	0	0	0	0	0	0	0	201	0	0	0	0	6	0	0	0	0	0	0	0	0	0	0	0	0	0	0	1446	0	0	0	0	0	0	65	0	0	2	0	0
081048C08	0	0	12	0	0	0	0	0	0	8	0	0	0	0	0	392	0	0	0	0	0	0	0	0	0	0	0	0	0	0	0	0	0	0	0	0	595	0	25	0	0	0	0	136	0	0	5	0	0
081049C08	0	0	45	0	0	0	0	0	0	0	0	0	0	0	0	702	0	0	0	0	0	4	0	0	0	0	0	0	0	0	4	0	0	0	0	0	863	0	29	0	0	0	0	103	0	0	2	0	0
081050C08	0	42	61	0	0	0	0	0	0	0	0	0	0	0	0	609	0	0	6	2	0	0	9	0	0	0	0	0	0	0	0	0	0	0	0	0	409	1291	149	0	0	0	0	167	0	0	0	0	0
081051C08	0	0	0	0	0	0	0	0	0	0	0	0	0	0	0	162	0	0	0	0	0	0	0	1439	0	0	0	0	0	0	0	0	0	0	0	0	243	0	18	0	0	0	0	0	0	0	0	0	0
081052C08	0	0	6	0	0	0	0	0	0	0	0	0	1	0	0	208	0	0	0	0	3	0	0	0	0	0	0	0	0	0	0	0	0	0	0	0	134	0	0	1	0	0	1	134	0	0	0	0	0
081053C08	0	0	34	0	0	0	0	0	0	0	0	0	0	4	0	166	0	0	0	0	0	0	0	0	0	0	0	0	0	0	0	0	0	0	0	0	398	0	0	0	0	0	0	73	0	0	2	0	0
081054C08	0	0	9	0	0	0	0	0	0	3	0	0	0	5	0	77	0	0	0	0	0	0	0	0	0	0	0	0	0	0	0	0	0	0	0	0	67	0	0	0	0	0	0	19	0	0	6	0	0
081055C08	3	0	10	0	0	0	0	5	0	0	17	0	0	0	0	0	0	0	0	0	0	0	0	0	0	0	0	0	0	0	0	0	0	0	0	0	117	0	0	0	0	2	0	9	0	0	0	0	0
081056C08	4	0	0	0	0	0	0	0	0	0	19	0	0	0	0	0	104	0	0	0	0	0	0	0	1	0	0	0	0	0	0	0	0	0	2	0	2	0	0	0	0	0	0	0	0	0	0	0	0
081057C09	0	0	0	26	0	5	67	0	0	0	0	0	0	0	15	0	0	0	0	0	0	0	0	0	21	0	0	0	0	0	0	109	0	5	0	0	0	0	0	0	175	0	0	0	0	335	0	49	0
081058C09	0	0	0	3	0	14	0	0	0	0	0	0	0	0	0	0	83	0	0	0	0	0	0	0	21	0	0	0	0	0	0	0	0	5	0	0	0	0	0	0	0	0	0	0	0	0	0	0	0
081059C08	0	0	0	0	0	0	0	0	0	0	3	0	0	0	3	0	0	0	0	0	0	0	0	0	0	0	0	0	0	0	0	0	0	0	0	0	34	0	0	0	0	0	0	0	0	0	0	0	0
081064C11	0	0	13	0	0	2024	0	0	0	0	0	0	0	0	166	0	60	0	0	0	0	0	0	0	0	0	0	0	0	0	0	0	13	0	0	0	0	0	0	0	0	0	0	0	0	0	0	0	0
081065C11	0	0	0	2	0	291	0	0	0	0	0	0	0	0	0	0	0	0	0	0	0	0	0	0	0	0	0	0	0	0	0	12	0	0	0	0	0	0	0	0	12	0	0	0	0	40	0	8	0
081066C11	6	0	0	2	0	0	0	0	0	0	0	0	0	0	1	0	0	0	0	0	0	0	0	0	0	0	0	0	0	0	0	6	0	0	0	0	0	0	0	0	103	0	0	0	0	3	0	0	0
081067C11	5	0	0	1	0	0	0	0	0	0	0	0	0	0	82	0	0	0	0	0	0	0	0	0	0	0	0	0	0	0	0	0	0	1	0	0	0	0	0	0	0	0	0	0	0	0	0	0	0
08106C11	2	0	0	0	0	0	0	2	0	0	89	0	0	0	0	0	87	0	0	0	0	2	0	0	2	0	0	0	0	0	0	0	0	0	0	2	4	0	0	0	0	0	0	0	0	0	0	0	0
081071C13	21	0	0	0	0	0	0	0	0	0	31	0	0	0	0	0	0	0	0	0	0	0	0	0	0	0	0	0	186	0	0	0	0	0	0	0	186	0	0	0	0	0	0	0	0	0	0	0	0
081072C13	0	0	0	0	0	0	0	0	0	3	0	0	3	0	0	2	0	0	0	0	0	0	0	0	0	0	6	0	0	5	2	0	0	0	0	0	79	0	1	0	0	0	0	15	0	0	9	0	0
081073C13	0	0	7	0	0	0	0	0	0	11	0	0	0	0	0	29	0	4	0	0	0	22	0	0	0	0	0	0	0	28	4	0	0	0	0	0	453	0	36	0	0	7	2	315	0	0	9	0	0
081074C13	0	5	0	0	0	0	0	5	0	15	0	0	0	0	0	72	0	5	7	0	0	0	0	0	0	0	5	0	0	0	0	0	0	0	0	0	66	31	31	0	0	0	0	361	0	0	6	0	0
081078C13	0	0	0	0	0	5	0	0	0	0	0	0	0	0	10	0	0	0	0	0	0	0	0	0	2	0	0	0	0	0	0	0	0	0	0	0	0	0	0	0	74	0	0	0	0	25	0	0	0
081083C15	0	0	0	4	0	0	3	0	0	0	0	0	0	0	8	0	0	0	0	0	0	0	0	0	0	0	0	0	0	0	0	137	1	0	0	0	0	0	0	0	130	0	0	0	0	287	0	0	0
081084C15	0	0	77	0	0	0	0	0	0	15	0	0	14	0	0	0	0	0	0	0	0	0	0	3297	0	1	31	0	0	0	0	0	0	0	0	175	1625	0	1587	0	0	0	1	232	0	0	0	0	20
081085C15	0	0	69	0	0	0	0	0	0	7	0	0	0	0	0	0	0	0	0	0	0	0	0	0	0	0	0	0	0	0	0	0	0	0	0	22	4590	7	774	0	0	0	0	62	0	0	4	0	0
081086C15	0	0	44	0	0	0	0	0	0	0	0	11	0	0	0	165	0	11	10	2	0	0	3	198	0	0	0	0	0	0	22	0	0	0	0	0	935	990	2728	0	0	0	0	605	0	0	2	0	1
081087C15	0	0	8	0	0	0	0	0	0	4	0	0	0	0	0	4	0	1	0	0	0	0	0	0	0	0	4	0	0	0	0	0	0	0	0	1	157	17	851	0	0	0	0	8	0	0	6	0	0
081088C15	0	0	3	0	0	0	0	0	0	0	0	1	0	0	0	0	0	0	0	0	0	0	0	0	0	0	23	0	0	0	0	0	0	0	0	0	64	0	523	0	0	0	0	0	0	0	26	0	0
08109C03	0	0	0	0	0	0	0	1	0	7	0	1	0	0	0	0	0	0	0	0	33	9	1	7	0	0	0	0	0	2	9	0	0	0	0	0	13	0	1	17	0	0	0	4	0	0	0	0	0
091210C16	3	0	0	3	0	0	0	0	0	51	33	0	0	0	0	0	0	0	0	0	0	0	0	0	75	0	9	0	0	0	0	0	0	0	0	0	30	0	0	0	0	0	0	0	0	0	0	0	0
091212C17	0	0	0	25	0	37500	0	0	0	0	25	0	0	0	0	0	0	0	0	0	0	0	0	0	0	0	0	0	0	0	0	82	0	0	0	0	0	0	0	0	938	0	0	0	0	525	0	0	0
091215C19	64	0	0	0	0	0	0	0	0	0	0	0	0	0	0	0	2	0	0	0	0	0	0	0	0	0	0	0	0	0	0	0	0	0	78	0	27	0	0	0	0	2	0	0	0	0	0	0	0
091216C20	16	0	0	4	0	8	0	0	0	0	0	0	0	0	0	0	0	0	0	0	0	0	0	0	0	0	0	0	0	0	0	0	0	0	0	0	0	0	0	0	0	0	0	0	0	0	0	0	0
091217C20	21	0	0	0	0	3	0	0	0	0	3	0	0	0	0	0	351	0	1	0	0	3	0	0	54	0	0	0	0	0	0	0	0	0	0	0	0	0	0	0	0	0	0	0	0	0	0	0	0
091218C17	0	0	0	1	0	4	0	0	0	0	0	0	0	0	0	0	22	0	0	0	0	0	0	0	0	0	0	0	0	0	0	0	0	0	0	0	0	0	0	0	2	0	0	0	0	0	0	0	0
091219C17	12	3	0	0	0	0	0	0	0	0	210	0	0	0	0	3	0	0	0	0	0	0	0	0	93	0	0	0	0	0	0	0	0	0	0	0	0	0	0	0	0	0	0	0	0	0	0	0	0
09121C19	0	0	7	0	0	0	0	0	0	5	0	0	1	0	0	0	0	11	4	0	0	0	0	840	0	0	7	0	0	0	0	0	0	0	0	5	67	236	501	0	0	0	0	7	18	0	0	0	14
091220C16	14	0	0	0	0	0	0	0	0	0	14	0	0	0	0	0	2	0	0	0	0	10	0	0	96	0	0	0	0	0	0	0	0	12	10	0	0	0	0	0	0	4	0	0	0	0	0	0	0
091221C16	0	0	27	0	0	0	0	0	0	0	0	0	3	0	0	3	0	0	0	0	0	0	0	0	0	0	3	0	0	0	0	0	3	0	0	0	336	3	96	0	0	0	0	0	0	0	0	0	7
091222C19	0	0	26	0	0	0	0	0	0	0	0	0	2	0	0	5	0	0	0	0	0	0	0	5	0	1	0	0	0	0	0	0	0	0	36	1	217	10	310	0	0	0	0	0	0	0	0	0	2
091223C16	0	0	0	0	0	0	0	0	0	0	0	0	27	0	0	0	0	0	0	0	0	0	0	18	0	0	0	0	0	0	0	0	0	0	0	6	108	18	204	0	0	0	1	0	0	0	1	0	7
091224C16	0	0	2	0	0	0	0	0	0	0	0	0	8	0	0	0	0	0	0	0	0	0	0	7	0	0	0	0	0	0	0	0	0	0	0	2	13	7	136	0	0	0	1	0	0	0	0	0	1
091225C19	10	0	0	4	2	3	0	0	0	0	0	0	0	0	84	0	0	0	0	0	0	0	0	0	0	0	0	238	0	0	0	0	21	0	14	0	0	0	0	0	0	0	0	0	0	563	0	5	0
091226C19	0	0	39	0	0	0	0	13	0	0	0	0	0	0	0	26	0	20	0	0	0	0	0	572	0	0	32	0	0	0	0	0	0	0	0	137	345	163	1385	0	0	0	3	7	0	0	0	0	0
091227C15	0	0	0	0	0	0	0	10	0	0	0	0	0	0	0	0	0	0	0	0	0	0	0	5	0	0	3	0	0	0	0	0	0	0	0	2	1555	5	10	0	0	0	0	0	0	265	0	0	0
091228C14	101	0	0	4	0	0	0	0	0	0	0	0	0	0	4	0	0	0	0	0	0	0	0	0	4	0	0	0	349	0	0	0	0	0	18	0	11	0	0	0	0	0	0	0	0	0	0	0	0
091229C14	36	0	0	2	0	0	0	0	0	0	0	0	0	0	2	0	0	0	0	0	0	0	0	0	0	0	0	0	0	0	0	0	0	0	1	0	0	0	0	0	0	0	0	0	0	11	0	0	0
09122C19	0	0	0	0	0	0	0	0	0	0	0	0	34	0	0	0	0	0	0	0	0	0	0	0	0	1	34	0	0	0	0	0	0	0	0	0	12709	605	1530	0	0	0	0	0	0	0	17	0	8
091232C13	0	0	0	12	0	18	2	0	0	0	0	0	0	0	42	0	0	0	0	0	0	0	0	0	0	0	0	255	0	0	0	46	0	0	0	0	0	0	0	0	31	0	0	0	0	102	0	0	0
091233C13	0	0	0	0	0	0	0	0	4	0	0	0	0	0	0	4	0	0	0	0	0	0	0	26	0	0	0	0	0	0	0	0	0	0	0	0	330	619	216	11	0	0	0	59	0	0	9	0	0
091234C13	240	0	0	15	0	30	0	0	0	0	0	0	0	0	0	0	83	0	0	0	0	0	0	0	0	0	0	0	0	0	0	0	0	23	15	0	0	0	0	0	225	0	0	0	0	203	0	0	0
091236C13	7	1	0	1	1	0	1	3	0	0	1	0	0	1	0	0	157	0	0	0	0	0	0	0	0	0	0	0	4	0	0	0	0	4	3	0	0	0	0	0	7	0	0	0	0	1	0	0	0
091237C13	15	0	0	6	19	0	0	6	0	0	8	0	0	0	0	32	0	0	1	0	0	0	0	0	2	0	0	0	0	0	0	0	0	0	0	0	54	0	0	0	0	0	0	0	0	0	0	0	0
091238C13	10	0	0	5	1	0	201	1	0	0	0	0	0	0	0	0	5	0	0	0	0	0	0	0	0	0	0	0	26	0	0	0	12	3	0	0	0	0	0	0	124	0	0	0	0	68	0	0	0
09123C16	0	0	0	0	0	0	0	0	0	0	0	0	0	0	0	18	0	6	0	0	0	0	0	246	0	0	96	0	0	0	0	0	0	0	0	0	192	402	864	0	0	0	0	6	0	0	0	0	24
091240C11	3	0	0	0	0	0	0	0	0	0	0	0	0	0	0	0	0	0	0	0	0	0	0	0	7	0	0	0	0	0	0	0	0	0	0	0	10	0	0	0	0	0	0	0	0	0	0	0	0
091241C11	6	0	0	1	0	1	0	0	0	0	0	0	0	0	0	0	0	0	0	0	0	0	0	0	0	0	0	0	0	0	0	0	0	0	0	0	0	0	0	0	0	0	0	0	0	0	0	0	0
091244C11	2	0	0	1	1	0	0	0	0	0	0	0	0	0	0	0	0	0	0	0	0	0	0	0	0	0	0	0	0	0	0	0	1	5	0	0	0	0	0	0	0	0	0	0	0	0	0	0	0
091245C10	8	85	0	6	2	0	0	4	0	0	0	0	0	0	0	1	0	0	0	1	0	0	0	0	0	0	0	0	0	0	0	0	0	2	7	0	16	7	0	0	0	0	0	0	0	0	0	0	0
091247C09	0	0	0	3	3	310	644	0	0	0	0	0	0	0	12	0	0	0	0	0	0	0	0	0	0	0	0	0	0	0	0	297	0	0	0	0	0	0	0	0	533	0	0	0	0	50	0	2	0
091249C08	4	0	0	1	0	0	0	0	0	0	0	0	0	0	2	0	0	0	0	0	0	0	0	0	0	0	0	0	0	0	0	0	0	0	0	0	0	0	0	0	17	0	0	0	0	0	0	0	0
09124C16	0	0	0	0	0	0	0	0	0	0	0	0	0	0	0	0	0	0	0	0	0	0	0	57	0	0	23	0	0	0	0	0	0	0	0	0	85	187	113	0	0	0	0	0	0	0	0	0	11
091250C08	7	0	0	0	0	0	0	0	0	0	4	0	0	0	0	4	0	0	0	0	0	2	0	0	18	0	0	0	0	0	0	0	0	10	0	0	170	0	0	0	0	1	0	47	0	0	0	0	0
091251C08	11	10	0	2	1	0	1	19	0	0	16	0	0	0	1	38	0	0	0	0	0	0	0	0	22	0	0	29	0	0	0	0	0	0	4	0	28	0	0	0	0	1	0	0	0	0	0	0	0
091255C06	0	0	0	30	0	0	0	0	0	0	0	0	0	0	0	0	0	0	0	0	0	0	0	0	0	0	0	0	1	0	0	0	22	2	0	0	0	0	0	0	11	0	0	0	0	0	0	1	0
091256C06	6	1	0	5	0	0	0	4	0	0	17	0	0	0	4	3	0	0	0	0	0	0	0	0	13	0	0	0	0	0	0	0	6	0	5	0	0	2	0	0	0	0	0	0	0	0	0	0	0
091257C06	10	0	0	48	0	0	0	54	0	0	63	0	0	0	21	42	0	0	0	0	0	0	0	0	48	0	0	0	0	0	0	0	0	3	54	0	6	18	0	0	0	0	0	3	0	0	1	0	0
091258C06	1	0	0	36	0	0	0	0	0	0	21	0	0	0	51	0	0	0	0	0	0	0	0	0	0	0	0	0	0	0	0	0	18	4	4	0	0	0	0	0	0	0	0	0	0	0	0	0	0
09125C16	0	0	0	0	0	0	0	0	0	0	0	0	0	0	0	0	0	5	1	0	0	0	0	62	0	0	28	0	0	0	0	0	0	0	0	0	34	40	0	0	0	0	0	0	3	0	0	0	1
091260C07	0	0	0	8	0	41	425	0	0	0	0	0	0	0	0	0	0	0	0	0	0	0	0	0	0	0	0	0	0	0	0	270	116	0	0	0	0	0	0	0	735	0	0	0	0	83	0	0	0
091261C05	0	0	0	2	0	2	60	0	0	0	0	0	0	0	0	0	0	0	0	0	0	0	0	0	0	0	0	0	0	0	0	110	34	0	0	0	0	0	0	0	60	0	0	0	0	4	0	0	0
091264C05	0	0	0	29	0	0	0	0	0	0	0	0	0	0	3	0	0	0	0	0	0	0	0	0	0	0	0	0	9	0	0	0	0	0	0	0	0	0	0	0	10	0	0	0	0	10	0	0	0
091265C03	0	0	0	9	0	0	0	0	0	0	0	0	0	0	7	0	0	0	0	0	0	0	0	0	0	0	0	0	0	0	0	10	0	0	0	0	0	0	0	0	116	0	0	0	0	0	0	0	0
091266C03	2	6	0	17	2	0	0	21	0	0	14	0	0	0	72	0	0	0	0	0	0	0	0	0	0	0	0	0	0	0	0	0	175	0	0	0	0	0	0	0	8	0	0	2	0	217	0	0	0
091268C03	0	0	0	0	0	3	0	0	0	0	0	0	0	243	0	3	0	0	0	0	0	3	0	0	0	0	0	0	0	0	0	0	0	0	0	0	90	0	0	0	0	6	0	72	0	0	97	0	0
09126C16	0	0	0	0	0	0	0	0	0	6	0	0	0	0	0	0	0	0	0	0	0	0	0	234	0	0	3	0	0	0	0	0	0	0	0	9	156	36	42	0	0	0	0	0	1	0	0	0	8
091279C03	0	0	0	0	0	0	0	24	18	0	0	0	0	0	0	114	0	0	0	6	0	0	0	0	0	0	0	0	0	0	0	0	0	0	0	0	576	198	18	0	0	12	0	144	0	0	20	0	0
09127C16	0	0	0	0	0	0	0	0	0	0	21	0	0	0	0	0	0	0	0	0	0	0	0	67	0	0	78	0	0	0	0	0	0	0	0	0	0	0	47	0	0	0	0	0	0	0	0	0	0
091282C04	0	0	0	0	0	0	0	7	0	0	0	0	0	0	0	26	0	0	0	1	0	0	0	0	0	0	0	0	0	0	0	0	5	0	0	0	813	0	0	0	0	19	0	2	0	0	5	0	0
091283C04	0	0	0	0	0	0	0	0	0	0	0	0	0	0	0	22	0	0	0	0	0	0	0	0	0	0	0	0	0	0	0	0	0	0	2	0	440	2	12	0	0	78	0	30	0	0	2	0	0
091284C04	0	0	0	0	0	0	0	0	0	0	0	0	5	0	0	0	0	0	0	7	33	0	0	409	0	0	20	0	0	1	0	0	0	0	0	0	0	273	39	42	0	0	0	0	33	0	0	0	0
091285C06	0	0	0	0	0	0	0	0	0	0	0	0	0	2	0	8	0	0	0	0	0	2	0	0	0	0	0	0	0	0	0	0	0	0	0	0	54	0	8	0	0	8	0	83	0	0	1	0	0
091286C06	0	0	2	0	0	0	0	0	0	2	0	0	1	0	0	0	0	0	0	0	0	0	0	2	0	0	0	0	0	0	5	0	0	0	0	0	78	155	417	0	0	0	0	205	2	0	0	0	0
091287C06	0	0	0	0	0	0	0	0	0	0	0	0	0	0	0	0	0	16	11	11	0	0	0	1075	0	0	16	0	0	0	8	0	0	0	0	0	16	583	325	66	0	0	0	400	58	0	1	0	0
091288C06	0	0	0	0	0	0	0	0	4	0	0	0	0	17	0	4	0	0	0	0	0	0	0	0	0	0	29	0	0	0	0	0	0	0	0	0	363	0	17	0	0	0	0	4	0	0	25	0	0
091289C08	0	0	55	0	0	0	0	0	0	0	0	0	1	15	0	140	0	0	0	0	0	0	2	0	0	0	5	0	0	0	0	0	0	0	0	0	130	95	90	0	0	5	0	530	0	0	0	0	0
09128C15	0	0	0	0	0	0	0	0	0	0	0	0	0	0	0	0	0	0	0	0	0	0	0	15	0	0	6	0	0	0	0	0	0	0	0	1	456	3	258	0	0	0	0	0	0	0	0	0	0
091290C08	0	0	0	0	0	0	0	0	3	3	0	0	0	0	0	9	0	0	1	3	0	0	3	0	0	0	27	0	0	0	24	0	0	0	0	0	78	0	111	0	0	0	1	123	0	0	0	0	0
091291C08	0	0	21	0	0	0	0	0	6	0	0	0	0	3	0	57	0	0	0	0	0	0	0	0	0	0	63	0	0	0	0	0	0	0	0	0	9	0	15	0	0	0	0	63	0	0	0	0	1
091292C10	0	0	19	0	0	0	0	0	2	0	0	0	0	7	0	16	0	0	0	1	0	0	0	0	0	0	0	0	0	0	0	0	0	0	0	0	21	7	19	0	0	0	0	44	0	0	0	0	0
091293C10	0	0	13	0	0	0	0	0	0	2	0	0	1	0	0	43	0	0	1	0	0	2	0	0	0	0	5	0	0	0	0	0	0	0	0	0	7	0	58	0	0	0	1	40	0	0	0	0	0
091294C10	0	3	28	0	0	0	0	0	0	0	0	0	0	0	0	7	0	1	0	0	0	0	0	0	0	0	1	0	0	0	0	0	0	0	1	0	13	0	17	0	0	0	0	8	0	0	0	0	0
091295C12	0	0	25	0	0	0	0	0	1	0	0	0	5	0	0	22	0	0	0	0	0	0	0	0	0	0	3	0	0	0	0	0	0	0	0	0	5	1	1	0	0	0	1	8	0	0	0	0	0
091296C13	0	0	0	0	0	0	0	0	0	0	0	0	18	0	0	0	0	102	5	0	0	0	0	330	0	2	0	0	0	10	6	0	0	0	0	0	3	0	2	9	0	0	3	0	0	0	1	0	0
091297C13	0	0	0	0	0	0	0	0	0	0	0	0	15	0	0	0	0	76	7	0	0	0	0	1564	0	2	0	0	0	13	8	0	0	0	0	12	102	110	144	0	0	0	1	8	136	0	4	0	0
091298C14	0	0	0	0	0	0	0	0	0	0	0	0	0	0	0	0	0	126	1	0	0	0	0	0	0	0	0	0	0	0	0	0	0	0	0	0	90	0	4	0	0	0	0	0	0	0	2	0	0
09129C16	0	0	4	0	0	0	0	0	0	0	0	0	0	0	0	0	0	0	0	0	0	0	0	0	0	0	8	0	0	0	0	0	0	0	0	0	344	0	20	0	0	0	0	0	0	0	0	0	0
101011C15	0	0	0	0	0	0	0	0	0	0	12	0	12	0	0	0	0	0	0	0	0	0	0	0	0	0	12	0	0	0	0	0	0	0	0	7	122	0	112	0	0	0	0	12	0	0	9	0	1
101012C15	0	0	6	0	0	0	0	0	0	12	6	0	2	0	0	0	0	58	10	0	0	0	0	0	0	0	0	0	0	0	0	0	0	0	0	46	54	12	4	0	0	12	5	570	0	0	0	0	1
101013C15	35	0	0	0	0	0	103	0	0	0	154	0	0	0	0	0	0	0	0	0	0	0	0	0	315	0	0	0	0	0	0	0	0	0	0	5	154	0	0	0	0	0	0	0	0	6708	0	1	0
101035C15	0	0	0	1	0	0	0	0	0	0	16	0	0	0	0	0	0	0	0	0	0	0	0	0	0	0	0	99	0	0	0	0	4	0	0	0	0	0	0	0	87	0	0	0	0	16	0	0	0
101036C15	0	314	6	0	0	0	0	0	0	0	0	0	0	0	0	1	0	0	0	0	0	15	0	0	0	0	0	0	0	0	0	0	0	0	0	0	131	0	0	0	0	55	0	0	0	0	0	0	0
101037C15	0	0	0	0	0	84	0	0	0	0	12	0	0	0	0	0	131	0	0	0	0	0	0	0	0	0	0	0	0	0	0	0	0	0	0	0	0	0	0	0	0	0	0	0	0	0	0	0	0
104104C16	0	0	0	0	0	0	0	0	0	0	0	0	0	0	0	5	0	15	0	0	0	0	0	0	0	0	4	0	0	0	0	0	0	0	0	0	0	1	1	0	0	0	0	6	0	0	0	0	1
104105C16	0	0	0	0	0	0	0	0	0	0	0	0	0	0	0	0	0	0	0	0	0	0	0	0	0	0	0	0	0	0	0	0	0	0	0	0	21	0	5	0	0	0	0	0	0	0	0	0	0
104106C16	0	0	0	0	0	0	0	0	0	0	0	0	0	0	0	0	0	0	0	0	0	0	0	0	0	0	5	0	0	0	0	0	0	0	0	2	7	0	3	0	0	0	0	0	0	0	0	0	0
104107C16	0	0	0	0	0	0	0	0	0	0	0	0	0	0	0	6	0	0	0	0	0	0	0	0	0	0	6	0	0	0	0	0	0	0	0	7	0	134	94	0	0	0	0	6	0	0	0	0	14
104108C16	0	0	1	0	0	0	0	0	0	0	0	0	0	0	0	1	0	0	0	0	0	0	0	0	0	0	0	0	0	0	0	0	0	0	0	0	2	12	0	0	0	0	0	0	0	0	0	0	1
104109C16	0	0	0	0	0	0	0	0	0	0	0	0	0	0	0	21	0	52	0	0	0	0	0	0	0	0	5	0	0	0	0	0	0	0	0	50	10	10	62	0	0	0	0	5	0	0	0	0	2
10410C16	0	0	23	0	0	0	0	2	0	0	30	0	4	0	0	0	0	0	0	0	0	0	0	0	0	0	23	0	0	0	2	0	0	0	0	0	19	0	28	0	0	0	0	2	0	0	4	0	2
104110C16	0	0	0	0	0	0	0	0	0	0	0	0	0	0	0	3	0	3	0	0	0	0	0	0	0	0	0	0	0	0	0	0	0	0	0	2	9	0	2	0	0	0	0	0	0	0	0	0	1
104111C16	0	0	0	0	0	0	0	0	0	0	0	0	0	0	0	1	0	6	0	0	0	0	0	0	0	0	25	0	0	0	0	0	0	0	0	0	155	378	81	0	0	0	0	12	0	0	0	0	4
104112C16	0	0	2	0	0	0	0	0	0	0	0	0	6	0	0	2	0	0	0	0	0	0	0	0	0	0	4	0	0	0	0	0	0	0	0	0	155	109	17	0	0	0	0	2	0	0	0	0	13
104113C16	0	0	0	0	0	0	0	0	0	0	0	0	0	0	0	0	0	0	0	0	0	0	0	0	0	1	1	0	0	0	0	0	0	0	0	4	573	397	26	0	0	0	0	5	0	0	0	0	9
104114C19	3	0	0	0	0	0	0	0	0	0	0	0	0	0	0	0	0	0	0	0	0	0	0	0	50	0	0	0	0	0	0	0	0	19	0	0	34	0	0	0	0	0	0	0	0	0	0	0	0
104115C19	21	0	5	0	0	0	0	0	0	0	0	0	0	0	0	0	0	0	0	0	0	0	0	0	7	0	0	0	0	0	0	0	2	7	2	0	12	0	0	0	0	0	0	0	0	0	0	0	0
104116C16	0	2	2	0	0	0	0	0	0	0	0	0	9	0	0	7	0	0	0	0	0	0	0	0	0	0	0	0	0	0	0	0	0	0	2	9	121	2	0	0	0	0	0	0	0	0	0	0	2
104117C19	0	0	0	0	0	0	0	0	0	0	0	0	0	0	0	0	0	0	0	0	0	0	0	0	0	0	0	0	0	0	0	0	0	0	0	0	155	0	2	0	0	0	0	0	0	0	0	0	18
104118C19	0	0	0	0	0	0	0	0	0	0	0	0	0	0	0	50	0	4	0	0	0	0	0	0	0	0	0	0	0	0	0	0	0	0	0	0	357	161	0	0	0	0	0	5	0	0	0	0	5
104119C16	0	0	0	0	0	0	0	0	0	0	0	0	0	0	0	62	0	224	0	0	0	0	0	0	0	0	15	0	0	0	0	0	0	0	0	5	209	1766	495	0	0	0	0	0	0	0	0	0	11
10411C17	155	0	160	0	0	0	0	0	0	0	0	0	0	0	0	0	0	0	0	0	0	0	0	0	160	0	0	0	0	0	0	0	64	0	0	0	0	0	0	0	0	11	0	0	0	0	0	0	0
10412C17	89	0	0	0	0	0	0	0	0	0	0	0	0	0	0	0	0	0	0	0	0	0	0	0	68	0	0	0	0	0	0	0	527	0	0	2	0	0	0	0	0	0	0	0	0	0	0	0	0
10413C16	11	0	52	0	0	0	0	0	0	0	0	0	0	0	0	1	0	0	0	0	0	0	0	0	0	0	0	0	0	0	0	0	0	0	0	0	12	0	0	0	0	3	0	1	0	0	0	0	0
10414C16	0	0	15	0	0	0	0	0	0	0	0	0	0	0	0	2	0	0	0	0	0	0	0	0	0	0	6	0	0	0	0	0	0	0	0	0	13	0	0	0	0	0	0	5	0	0	0	0	4
10415C16	0	0	0	0	0	0	0	0	0	0	0	0	0	0	0	0	0	21	0	0	0	0	0	0	0	0	0	0	0	0	0	0	0	0	0	0	9	0	0	0	0	0	0	0	0	0	0	0	1
10416C16	0	0	0	0	0	0	0	0	0	0	0	0	0	0	0	0	0	0	0	0	0	0	0	0	0	0	1	0	0	0	0	0	0	0	0	0	11	0	0	0	0	0	0	5	0	0	0	0	0
10417C16	0	0	5	0	0	0	0	0	0	0	0	5	0	0	0	0	0	19	0	0	0	0	0	0	0	0	46	0	0	0	0	0	84	0	0	0	14	0	130	0	0	0	0	0	0	19	0	0	0
10418C15	0	0	2	0	0	0	0	0	0	2	0	0	2	0	0	2	0	0	4	0	0	0	0	0	0	0	77	0	0	0	0	0	0	0	0	0	50	0	214	0	0	0	0	50	0	0	0	0	4
10419C15	0	0	9	0	0	0	0	3	0	2	0	0	6	0	0	0	0	0	1	0	0	0	0	0	0	0	36	0	0	0	0	0	0	0	0	0	36	1	2	0	0	0	0	39	0	0	3	0	6
10420C15	0	0	9	0	0	0	0	29	0	0	0	0	0	0	0	0	0	0	0	0	0	0	0	0	0	0	0	0	0	0	0	0	0	1	0	0	1	0	0	0	0	0	0	1	0	0	0	0	0
10421C15	0	0	0	0	0	0	0	0	0	0	0	0	0	0	0	48	0	7	7	0	0	0	0	0	0	0	0	0	0	0	0	0	0	0	0	0	115	104	0	0	0	0	6	85	0	0	0	0	0
10422C15	6	0	0	5	2	0	0	27	0	0	28	0	0	0	0	0	108	0	0	0	0	0	0	0	3	0	0	0	0	0	0	0	119	0	7	0	0	0	0	0	0	0	0	0	0	26	0	0	0
10423C15	0	0	0	2	4	0	114	0	0	0	98	0	0	0	0	0	10	0	0	0	0	0	0	0	0	0	0	0	0	0	0	0	66	6	0	0	0	0	0	0	114	0	0	0	0	96	0	8	0
10424C14	0	0	0	0	0	0	0	5	0	0	29	0	0	0	0	1	0	0	0	0	0	0	0	0	0	0	0	0	0	0	0	0	0	0	0	0	11	0	0	0	0	0	0	2	0	0	14	0	0
10425C14	0	1	0	0	0	0	0	356	0	0	9	0	0	0	0	1	0	0	0	0	0	0	0	0	3	0	0	0	0	0	0	0	0	0	0	0	57	0	0	0	0	0	0	3	0	0	0	0	0
10426C14	0	0	0	0	0	0	0	8	0	3	15	0	3	0	0	0	0	23	13	0	0	0	0	0	0	0	0	0	0	0	0	0	0	0	0	5	167	0	722	0	0	0	3	8	0	0	85	0	0
10427C14	0	0	0	0	0	0	0	0	0	9	0	0	0	0	0	3	0	50	3	0	0	0	0	0	0	0	0	0	0	0	3	0	0	0	0	3	0	0	285	0	0	0	0	3	0	0	6	0	0
10428C14	6	0	0	0	0	0	0	0	0	0	0	0	0	0	4	0	0	0	0	0	0	0	0	0	0	0	0	0	0	0	0	0	0	0	0	0	0	0	0	0	0	0	0	0	0	0	0	0	0
10430C13	0	0	0	0	0	74	0	0	0	0	0	0	0	0	28	0	0	0	0	0	0	0	0	0	0	0	0	1147	0	0	0	0	40	0	0	0	0	0	0	0	341	0	0	0	0	0	0	0	0
10433C13	0	0	0	0	2	0	0	0	0	0	5	0	0	0	0	0	18	0	0	0	0	0	0	0	5	0	0	0	0	0	0	0	10	0	0	0	0	0	0	0	0	1	0	0	0	0	0	0	0
10434C13	0	0	1	0	0	0	0	44	0	0	10	0	0	0	0	1	32	0	0	0	0	0	0	0	12	0	0	0	0	0	0	0	0	0	0	0	2	0	0	0	0	1	0	7	0	0	0	0	0
10435C13	0	0	0	0	0	0	0	0	0	0	0	10	0	0	0	8	0	0	16	0	0	0	0	0	0	0	5	0	0	0	0	0	0	0	0	0	5	288	0	0	0	0	0	29	0	0	5	0	0
10436C13	0	0	0	0	0	0	0	0	0	2	0	0	0	0	0	0	0	0	5	0	0	0	0	0	0	0	2	0	0	0	0	0	0	0	0	0	3	69	0	0	0	0	0	11	0	0	0	0	0
10442C13	6	0	0	0	0	3	0	0	0	0	0	0	0	0	0	0	0	0	0	0	0	0	0	0	2	0	0	0	0	0	0	0	11	2	0	0	3	0	0	0	3	0	0	0	0	0	0	0	0
10443C13	0	0	0	6	3	0	31	0	0	0	0	0	0	0	0	0	0	0	0	0	0	0	0	0	0	0	0	0	0	0	0	0	9	0	0	0	0	0	0	0	6	0	0	0	0	9	0	0	0
10445C13	5	0	0	0	0	0	0	0	0	0	0	0	0	0	0	0	0	0	0	0	0	0	0	0	0	0	0	0	0	0	0	0	0	0	0	0	0	0	0	0	0	0	0	0	0	24	0	0	0
10446C11	0	0	0	0	0	0	0	0	0	0	0	0	0	0	0	0	0	0	0	0	0	0	0	0	0	0	0	0	0	0	0	0	0	0	0	0	0	0	0	0	2	0	0	0	0	0	0	0	0
10448C11	0	0	0	10	0	5	0	0	0	0	0	0	0	0	10	0	5	0	0	0	0	0	0	0	0	0	0	15	0	0	0	0	15	0	15	0	0	0	0	0	945	0	0	0	0	134	0	0	0
10449C11	0	0	0	0	0	0	0	0	0	0	0	0	0	0	0	0	0	0	0	1	0	0	0	0	0	0	0	1	0	0	0	0	2	0	0	0	0	0	0	0	0	0	0	0	0	0	0	1	0
1044C17	7	0	0	0	0	0	0	0	0	0	0	0	0	0	0	0	58	0	0	0	0	0	0	0	0	0	0	0	1	0	0	0	0	0	1	0	0	0	0	0	0	0	0	0	0	0	0	0	0
10453C11	0	0	0	0	0	88	186	0	0	0	0	0	0	0	0	0	0	0	0	0	0	0	0	0	0	0	0	52	0	0	0	131	0	0	0	0	0	0	0	0	21	0	0	0	0	15	0	0	0
10459C08	0	0	13	0	0	0	0	0	0	0	0	0	0	0	0	0	0	0	0	0	0	0	0	0	0	0	1	0	0	0	0	0	0	0	0	0	0	0	0	0	0	0	0	5	0	0	0	0	0
1045C17	0	0	0	0	0	0	0	0	0	0	0	0	0	0	5	0	5	0	0	0	0	0	0	0	3	0	0	0	0	0	0	0	0	0	0	0	0	0	0	0	44	0	0	0	0	0	0	0	0
10460C08	3	2	1	0	0	0	0	0	0	0	0	0	0	0	0	2	0	0	0	0	0	0	0	0	0	0	2	0	0	0	0	0	0	0	0	0	2	0	0	0	0	0	0	12	0	0	0	0	0
10461C08	0	0	30	0	0	0	0	0	0	0	0	0	0	2	0	1	0	0	0	0	0	0	0	0	0	0	77	0	0	0	0	0	0	0	0	0	1	0	0	0	0	0	0	15	0	0	0	0	0
10462C08	6	0	0	0	0	0	0	0	0	0	0	0	0	0	0	0	0	0	0	1	0	0	0	0	0	0	0	0	0	0	0	0	0	0	1	0	2	0	0	0	0	0	0	2	0	0	0	0	0
10463C08	8	2	0	0	0	0	0	0	0	0	0	0	0	0	0	43	0	0	2	0	0	0	0	0	31	0	0	0	0	0	0	0	8	2	0	0	76	4	0	0	0	0	0	10	0	0	0	0	0
10464C08	0	0	0	0	0	0	0	0	0	0	0	0	0	0	0	0	0	0	0	0	0	0	0	0	4	0	0	0	0	0	0	4	0	8	0	0	0	0	0	0	8	0	0	0	0	0	0	0	0
10465C08	0	0	15	0	0	0	0	0	0	0	0	0	0	0	0	0	0	0	0	0	0	0	0	0	0	0	0	0	0	0	0	0	0	0	0	0	0	0	0	0	0	1	0	3	0	0	0	0	0
10466C08	0	0	45	0	0	0	0	0	0	0	0	0	0	0	0	3	0	0	0	0	0	0	0	0	0	0	60	0	0	0	0	0	0	0	0	0	17	0	0	0	0	0	0	115	0	0	0	0	0
10467C06	0	1	0	0	0	0	0	0	0	0	0	0	0	0	0	11	0	0	4	0	1	0	0	0	0	0	24	0	0	0	0	0	0	0	0	0	92	2	73	0	0	0	0	0	0	0	0	0	0
10468C06	0	0	0	0	0	0	0	0	0	2	0	0	1	0	0	7	0	0	0	0	0	0	0	0	0	0	5	0	0	0	0	0	0	0	0	0	23	6	0	0	0	0	0	51	0	0	1	0	0
10469C06	0	0	0	0	0	0	0	0	0	0	0	0	0	0	0	0	4	0	0	0	0	0	0	0	8	0	0	0	0	0	0	0	0	0	0	0	0	0	0	0	0	0	0	12	0	0	0	0	0
1046C17	3	0	0	0	0	0	0	0	0	0	0	0	0	0	5	0	23	0	0	0	0	0	0	0	0	0	0	0	0	0	0	0	0	0	0	0	0	0	0	0	8	0	0	0	0	0	0	0	0
10470C06	0	0	0	13	0	0	2	0	0	0	0	0	0	0	0	0	0	0	0	0	0	0	0	0	2	0	0	0	0	0	0	0	15	0	0	0	0	0	0	0	0	0	0	0	0	0	0	0	0
10471C06	0	0	0	19	0	0	0	0	0	0	0	0	0	0	0	0	0	0	0	0	0	0	0	0	0	0	0	0	0	0	0	0	0	0	0	0	0	0	0	0	0	0	0	0	0	0	0	0	0
10472C06	0	0	0	0	0	0	0	0	0	0	0	0	0	0	0	0	0	0	0	0	0	0	0	0	0	0	82	0	0	0	0	0	0	0	0	0	0	0	0	0	0	0	0	0	0	0	0	0	0
10473C06	0	0	0	0	0	0	0	0	0	0	0	0	0	0	0	0	0	0	0	0	0	0	0	0	0	0	103	0	0	0	0	0	0	0	0	0	0	0	0	0	0	0	0	0	0	0	0	0	0
10474C06	0	0	0	0	0	0	0	0	0	0	0	0	0	0	0	2	0	0	23	0	0	0	0	0	0	0	5	0	0	0	0	0	0	0	0	0	1	90	0	0	0	1	0	0	0	0	0	0	0
10475C06	0	0	0	0	0	0	0	0	0	0	0	0	2	0	0	2	0	0	9	126	0	0	0	0	0	0	7	0	0	0	0	0	0	0	1	0	2	44	5	0	0	0	0	0	8	0	0	0	0
10476C06	0	0	0	0	0	0	0	0	15	0	0	0	0	0	0	0	0	0	1	2	0	0	0	0	15	0	0	0	0	0	0	0	0	0	0	0	0	0	0	0	0	0	0	0	0	0	0	0	0
10477C06	0	0	0	0	1	12	0	3	0	0	0	0	0	0	0	0	0	0	0	0	0	0	0	0	15	0	0	37	0	0	0	0	43	0	0	0	0	0	0	0	0	0	0	0	0	53	0	1	0
10479C05	0	0	0	5	2	5	68	0	0	0	0	0	0	0	0	0	5	0	0	0	0	0	0	0	2	0	0	2	0	0	0	117	216	0	0	0	0	0	0	0	0	0	0	0	0	59	0	0	0
1047C15	6	0	89	0	0	0	0	0	0	0	0	0	0	0	0	0	0	0	0	0	0	0	0	0	0	0	0	0	0	0	0	0	2	0	0	0	4	0	0	0	0	0	0	0	0	0	0	0	0
10487C05	0	0	0	19	3	0	0	0	0	0	0	0	0	0	0	0	25	0	0	0	0	0	0	0	0	0	0	22	0	0	0	0	1641	0	0	0	0	0	0	0	0	0	0	0	0	0	0	0	0
1048C15	12	0	8	0	0	0	0	0	0	0	0	0	0	0	0	0	0	0	0	0	0	0	0	0	0	0	0	0	0	0	0	11	0	0	0	1	58	0	6	0	0	0	0	17	0	0	0	0	0
10495C05	6	0	0	8	6	0	2	0	0	0	0	0	0	0	0	0	0	0	0	0	0	0	0	0	0	0	0	0	0	0	0	0	595	0	0	0	0	0	0	0	0	0	0	0	0	0	0	0	0
10496C05	0	0	0	10	0	0	2	0	0	0	0	0	0	0	0	0	0	0	0	0	0	0	0	0	0	0	0	0	0	0	0	0	258	0	0	0	0	0	0	0	6	0	0	0	0	0	0	0	0
1049C15	62	2	0	0	0	0	0	0	0	0	0	0	0	0	0	9	0	0	7	0	0	0	0	0	58	0	0	0	0	0	0	117	0	0	0	0	70	45	32	0	0	0	0	201	0	0	0	0	0
[truncated: 22 more columns]
