# Supplementary material for: Spatio-Temporal Dynamics of Exploited Groundfish Species Assemblages Faced to Environmental and Fishing Forcings: Insights from the Mauritanian Exclusive Economic Zone
Source: PLoS One. 2015 Oct 27;10(10):e0141566. doi: 10.1371/journal.pone.0141566 (PMC4623501; doi:10.1371/journal.pone.0141566)
Supplement: S1 File — The zip file contains i) the R script used to analyze the stability and the variability of groundfish species assemblages abundance, environmental and fishing parameters in the Mauritanian Exclusive Economic Zone, ii) three data files (.txt format) of the list of groundfish species names, family names, their code, assemblage to which they belong, sedimentary and bottom types (spec.txt); environmental and fishing variables (env.txt); groundfish species abundance (bio.txt). (ZIP) [file pone.0141566.s001.zip › S1 File/env.txt]

Id	Station	Latitude	Longitude	Substrat	Prof	Year	Month	Season	NbrOperat	SST	chla
001121C15	21	19.83	-17.1	SABL	14	2000	11	CF	236	22.875	2.07
001122C15	22	19.7	-17.1	SAVE	145	2000	11	CF	236	22.875	2.07
001123C14	23	19.57	-16.97	SABL	94	2000	11	CF	93	20.85	1.71
001155C15	55	19.58	-17.02	ROCH	64	2000	11	CF	236	22.875	2.07
001156C07	56	17.52	-16.53	VASE	150	2000	11	CF	66	24.186	2.037
001158C05	58	17.4	-16.52	VASE	120	2000	11	CF	50.5	24.275	5.148
001164C05	64	17.25	-16.53	VASE	98	2000	11	CF	50.5	24.275	5.148
001165C05	65	17.08	-16.52	VASE	76	2000	11	CF	50.5	24.275	5.148
00348C13	48	19	-16.6	VASE	73	2000	3	SF	80	19.508	3.5555
00349C13	49	19	-16.65	VASE	106	2000	3	SF	80	19.508	3.5555
00350C13	50	19.05	-16.65	SABL	110	2000	3	SF	80	19.508	3.5555
00352C13	52	19.38	-16.78	SABL	23	2000	3	SF	80	19.508	3.5555
00353C13	53	19.38	-16.85	VASE	83	2000	3	SF	80	19.508	3.5555
00354C14	54	19.5	-16.97	SABL	100	2000	3	SF	28.5	19.677	2.797
00355C14	55	19.65	-16.92	VASE	32	2000	3	SF	28.5	19.677	2.797
00356C15	56	19.9	-17.23	SABL	32	2000	3	SF	420	19.914	10.463
00357C15	57	19.95	-17.28	SAVE	34	2000	3	SF	420	19.914	10.463
00359C16	59	20.15	-17.25	SABL	21	2000	3	SF	63	19.704	21.1485
00361C16	61	20.12	-17.32	ROCH	21	2000	3	SF	63	19.704	21.1485
00362C16	62	20.25	-17.37	SABL	33	2000	3	SF	63	19.704	21.1485
00363C16	63	20.35	-17.32	SABL	33	2000	3	SF	63	19.704	21.1485
00364C16	64	20.4	-17.27	SAVE	32	2000	3	SF	63	19.704	21.1485
00365C17	65	20.1	-17.5	VASE	47	2000	3	SF	84	19.461	8.6945
00366C16	66	20.45	-17.2	SABL	30	2000	3	SF	63	19.704	21.1485
00370C17	70	20.47	-17.62	VASE	92	2000	3	SF	84	19.461	8.6945
011210C17	10	20.48	-17.63	VASE	55	2001	12	CF	1084.5	22.56	1.061
011211C20	11	20.55	-17.63	SABL	100	2001	12	CF	80	22.557	1.048
011213C20	13	20.5	-17.65	SABL	94	2001	12	CF	80	22.557	1.048
011214C17	14	20.18	-17.55	VASE	51	2001	12	CF	1084.5	22.56	1.061
011216C16	16	20.28	-17.22	SABL	22	2001	12	CF	42	22.935	4.0005
011217C16	17	20.17	-17.18	SABL	18	2001	12	CF	42	22.935	4.0005
011218C16	18	20.1	-17.13	SAVE	13	2001	12	CF	42	22.935	4.0005
011219C16	19	20.03	-17.32	SAVE	28	2001	12	CF	42	22.935	4.0005
01121C18	1	20.55	-16.98	SAVE	13	2001	12	CF	212	21.672	6.676
011220C15	20	19.97	-17.28	SAVE	34	2001	12	CF	47.5	23.622	1.667
011221C15	21	19.83	-17.1	SABL	15	2001	12	CF	47.5	23.622	1.667
011222C15	22	19.7	-17.1	SAVE	141	2001	12	CF	47.5	23.622	1.667
011223C14	23	19.57	-16.97	SABL	94	2001	12	CF	320	24.102	1.746
011224C13	24	19.47	-16.87	VASE	95	2001	12	CF	342	23.271	2.377
011225C13	25	19.45	-16.77	SABL	15	2001	12	CF	342	23.271	2.377
011226C13	26	19.37	-16.73	SABL	13	2001	12	CF	342	23.271	2.377
011227C13	27	19.3	-16.68	SABL	13	2001	12	CF	342	23.271	2.377
011228C13	28	19.23	-16.73	VASE	98	2001	12	CF	342	23.271	2.377
011229C13	29	19.08	-16.73	SABL	163	2001	12	CF	342	23.271	2.377
01122C16	2	20.48	-16.98	ROCH	12	2001	12	CF	42	22.935	4.0005
011230C13	30	19.08	-16.5	SABL	64	2001	12	CF	342	23.271	2.377
011231C13	31	19.07	-16.53	ROCH	48	2001	12	CF	342	23.271	2.377
01123C16	3	20.48	-17.13	ROCH	23	2001	12	CF	42	22.935	4.0005
011249C06	49	17.97	-16.05	SAVE	70	2001	12	CF	130.5	24.985	1.54
01124C19	4	20.55	-17.12	SAVE	26	2001	12	CF	943	21.91	5.458
011250C06	50	17.78	-16.33	VASE	85	2001	12	CF	130.5	24.985	1.54
011251C06	51	17.77	-16.27	VASE	62	2001	12	CF	130.5	24.985	1.54
01125C19	5	20.63	-17.1	SABL	20	2001	12	CF	943	21.91	5.458
011262C03	62	16.6	-16.68	SABL	48	2001	12	CF	228	27.06	1.22
011263C03	63	16.57	-16.65	SABL	26	2001	12	CF	228	27.06	1.22
011264C03	64	16.58	-16.53	ROCH	22	2001	12	CF	228	27.06	1.22
011267C03	67	16.77	-16.6	SABL	58	2001	12	CF	228	27.06	1.22
011268C03	68	16.77	-16.57	ROCH	120	2001	12	CF	228	27.06	1.22
011269C03	69	16.85	-16.7	SABL	95	2001	12	CF	228	27.06	1.22
01126C19	6	20.58	-17.2	SABL	33	2001	12	CF	943	21.91	5.458
011270C03	70	16.98	-16.73	SABL	99	2001	12	CF	228	27.06	1.22
011271C03	71	16.98	-16.57	SABL	62	2001	12	CF	228	27.06	1.22
011272C05	72	17.08	-16.5	VASE	76	2001	12	CF	164	26.952	1.331
011273C05	73	17.25	-16.52	VASE	97	2001	12	CF	164	26.952	1.331
011274C04	74	17.18	-16.4	VASE	63	2001	12	CF	60	26.502	1.9905
011275C04	75	17.22	-16.35	VASE	42	2001	12	CF	60	26.502	1.9905
011276C04	76	17.33	-16.37	VASE	29	2001	12	CF	60	26.502	1.9905
011277C04	77	17.38	-16.22	ROCH	23	2001	12	CF	60	26.502	1.9905
011278C05	78	17.48	-16.5	VASE	120	2001	12	CF	164	26.952	1.331
011279C05	79	17.38	-16.55	VASE	170	2001	12	CF	164	26.952	1.331
01127C19	7	20.55	-17.3	SABL	37	2001	12	CF	943	21.91	5.458
011280C06	80	17.88	-16.12	SAVE	14	2001	12	CF	130.5	24.985	1.54
01128C16	8	20.48	-17.32	SABL	37	2001	12	CF	42	22.935	4.0005
01129C19	9	20.55	-17.47	SABL	58	2001	12	CF	943	21.91	5.458
01455C10	55	18.55	-16.2	SAVE	12	2001	4	SF	122	8.906	2.397
01456C10	56	18.55	-16.27	SABL	22	2001	4	SF	122	8.906	2.397
01461C11	61	18.62	-16.57	VASE	161	2001	4	SF	221	18.5095	6.21
01462C11	62	18.75	-16.62	VASE	145	2001	4	SF	221	18.5095	6.21
01463C11	63	18.7	-16.5	VASE	93	2001	4	SF	221	18.5095	6.21
01464C10	64	18.77	-16.45	VASE	69	2001	4	SF	122	8.906	2.397
01465C10	65	18.9	-16.45	VASE	39	2001	4	SF	122	8.906	2.397
01466C11	66	18.92	-16.65	VASE	103	2001	4	SF	221	18.5095	6.21
01467C11	67	18.9	-16.7	VASE	153	2001	4	SF	221	18.5095	6.21
01471C11	71	18.97	-16.7	VASE	130	2001	4	SF	221	18.5095	6.21
01474C15	74	19.83	-17.05	SABL	12	2001	4	SF	500	20.05	6.304
01475C10	75	18.95	-16.32	ROCH	11	2001	4	SF	122	8.906	2.397
01476C10	76	18.97	-16.28	SAVE	5	2001	4	SF	122	8.906	2.397
021216C17	16	20.145	-17.6294	SABL	12	2002	12	CF	306	19.704	3.372
021217C16	17	20.1139	-17.4333	VASE	40	2002	12	CF	55	19.56	7.81
021218C15	18	19.9833	-17.45	SABL	60	2002	12	CF	630	20.13	3.82
021219C15	19	19.9333	-17.2833	ROCH	37	2002	12	CF	630	20.13	3.82
021220C15	20	19.9333	-17.2333	SABL	22	2002	12	CF	630	20.13	3.82
021221C15	21	19.9167	-17.1528	SABL	22	2002	12	CF	630	20.13	3.82
021222C15	22	19.75	-17.05	SAVE	63	2002	12	CF	630	20.13	3.82
021223C15	23	19.75	-17.05	SAVE	34	2002	12	CF	630	20.13	3.82
021224C14	24	19.7	-16.9472	SAVE	34	2002	12	CF	84	20.886	4.6815
021225C14	25	19.5833	-16.9	VASE	52	2002	12	CF	84	20.886	4.6815
021226C15	26	19.5167	-16.9972	SABL	100	2002	12	CF	630	20.13	3.82
021228C13	28	19.3333	-16.7	SABL	15	2002	12	CF	126	21.06	5.765
021229C13	29	19.2547	-16.6614	SABL	36	2002	12	CF	126	21.06	5.765
02122C16	2	20.4903	-16.9931	SAVE	12	2002	12	CF	55	19.56	7.81
021230C13	30	19.2583	-16.5806	SABL	30	2002	12	CF	126	21.06	5.765
021231C13	31	19.2167	-16.5389	SAVE	26	2002	12	CF	126	21.06	5.765
021232C13	32	19.1306	-16.5667	SABL	55	2002	12	CF	126	21.06	5.765
021233C13	33	19.0667	-16.6667	SABL	112	2002	12	CF	126	21.06	5.765
021234C11	34	18.9667	-16.6667	VASE	105	2002	12	CF	412	21.456	5.131
021235C11	35	18.9667	-16.5333	VASE	55	2002	12	CF	412	21.456	5.131
021237C10	37	18.8139	-16.4806	VASE	70	2002	12	CF	363	21.183	3.365
021238C13	38	19.35	-16.6833	VASE	115	2002	12	CF	126	21.06	5.765
021239C11	39	18.5667	-16.5	VASE	107	2002	12	CF	412	21.456	5.131
021240C10	40	18.5067	-16.4667	VASE	70	2002	12	CF	363	21.183	3.365
021241C10	41	18.5833	-16.4167	SAVE	57	2002	12	CF	363	21.183	3.365
021242C10	42	18.5597	-16.3331	SAVE	36	2002	12	CF	363	21.183	3.365
021245C08	45	18.475	-16.4306	VASE	56	2002	12	CF	481.5	20.394	7.162
021246C09	46	18.3333	-16.5	SAVE	128	2002	12	CF	18	21.114	6.102
021247C08	47	18.2	-16.35	SAVE	59	2002	12	CF	481.5	20.394	7.162
021248C08	48	18.2722	-16.3561	SAVE	40	2002	12	CF	481.5	20.394	7.162
021249C08	49	18.3333	-16.2667	SABL	24	2002	12	CF	481.5	20.394	7.162
02124C19	4	20.65	-17.1556	SABL	27	2002	12	CF	73.5	18.738	26.41
021250C08	50	18.3667	-16.2333	SAVE	14	2002	12	CF	481.5	20.394	7.162
021251C08	51	18.2833	-16.2333	SABL	20	2002	12	CF	481.5	20.394	7.162
021252C08	52	18.2222	-16.1681	SABL	14	2002	12	CF	481.5	20.394	7.162
021253C08	53	18.1333	-16.3167	VASE	47	2002	12	CF	481.5	20.394	7.162
021254C08	54	18.1333	-16.2	SAVE	21	2002	12	CF	481.5	20.394	7.162
021256C08	56	18.0472	-16.1306	ROCH	15	2002	12	CF	481.5	20.394	7.162
021257C08	57	18	-16.3167	VASE	60	2002	12	CF	481.5	20.394	7.162
021258C06	58	17.9806	-16.4	VASE	90	2002	12	CF	984.5	20.882	15.445
021259C06	59	17.8333	-16.4333	VASE	110	2002	12	CF	984.5	20.882	15.445
02125C19	5	20.5689	-17.2844	SABL	36	2002	12	CF	73.5	18.738	26.41
021260C06	60	17.8667	-16.3333	VASE	70	2002	12	CF	984.5	20.882	15.445
021261C06	61	17.75	-16.3333	VASE	65	2002	12	CF	984.5	20.882	15.445
021262C06	62	17.8333	-16.2706	VASE	58	2002	12	CF	984.5	20.882	15.445
021263C06	63	17.7333	-16.2222	VASE	36	2002	12	CF	984.5	20.882	15.445
021264C06	64	17.6333	-16.2056	SABL	36	2002	12	CF	984.5	20.882	15.445
021265C06	65	17.5167	-16.2167	VASE	26	2002	12	CF	984.5	20.882	15.445
021266C06	66	17.5667	-16.3333	VASE	65	2002	12	CF	984.5	20.882	15.445
021267C06	67	17.5	-16.4	VASE	80	2002	12	CF	984.5	20.882	15.445
021275C05	75	17.1667	-16.5833	SAVE	105	2002	12	CF	1150	21.15	36.354
021278C03	78	16.7333	-16.6	SABL	50	2002	12	CF	194.5	21.4575	2.143
021279C03	79	16.7333	-16.5	SABL	20	2002	12	CF	194.5	21.4575	2.143
021280C03	80	16.65	-16.6833	SABL	54	2002	12	CF	194.5	21.4575	2.143
021281C03	81	16.6167	-16.5333	ROCH	22	2002	12	CF	194.5	21.4575	2.143
021285C01	85	16.1833	-16.55	SABL	15	2002	12	CF	28	22.2615	1.692
021286C01	86	16.2608	-16.5833	SABL	25	2002	12	CF	28	22.2615	1.692
021287C01	87	16.2753	-16.6833	SAVE	51	2002	12	CF	28	22.2615	1.692
021288C01	88	16.25	-16.7667	SABL	90	2002	12	CF	28	22.2615	1.692
021289C01	89	16.4333	-16.75	SABL	95	2002	12	CF	28	22.2615	1.692
021290C01	90	16.4333	-16.6194	SABL	26	2002	12	CF	28	22.2615	1.692
03410C16	10	20.3139	-17.2333	SABL	29	2003	4	SF	2454.5	16.85	3.2385
03411C16	11	20.4139	-17.25	SAVE	30	2003	4	SF	2454.5	16.85	3.2385
03412C16	12	20.4139	-17.4667	VASE	50	2003	4	SF	2454.5	16.85	3.2385
03413C16	13	20.3139	-17.5	VASE	55	2003	4	SF	2454.5	16.85	3.2385
03414C17	14	20.2333	-17.5333	VASE	30	2003	4	SF	110	16.755	7.3185
03415C17	15	20.0972	-17.5667	VASE	95	2003	4	SF	110	16.755	7.3185
03416C16	16	20	-17.4667	SABL	72	2003	4	SF	2454.5	16.85	3.2385
03417C13	17	19.375	-16.7639	SABL	16	2003	4	SF	17	17.605	5.406
03418C13	18	19.3167	-16.6972	SABL	14	2003	4	SF	17	17.605	5.406
03419C13	19	19.25	-16.65	VASE	54	2003	4	SF	17	17.605	5.406
0341C18	1	20.5333	-16.981	SAVE	15	2003	4	SF	36	18.588	10.397
03420C13	20	19.2806	-16.6	SABL	50	2003	4	SF	17	17.605	5.406
03421C13	21	19.25	-16.55	SABL	16	2003	4	SF	17	17.605	5.406
03422C13	22	19.2167	-16.5972	VASE	58	2003	4	SF	17	17.605	5.406
03423C13	23	19.1639	-16.6667	VASE	108	2003	4	SF	17	17.605	5.406
03424C13	24	19.0667	-16.6639	SABL	107	2003	4	SF	17	17.605	5.406
03425C14	25	19.65	-16.9242	VASE	34	2003	4	SF	51	19.1285	3.789
03426C14	26	19.7167	-16.99	VASE	44	2003	4	SF	51	19.1285	3.789
03427C15	27	19.75	-17.0833	SAVE	101	2003	4	SF	486.5	18.525	5.265
03428C15	28	19.85	-17.1056	SABL	21	2003	4	SF	486.5	18.525	5.265
03429C15	29	19.9167	-17.1639	SABL	22	2003	4	SF	486.5	18.525	5.265
0342C16	2	20.4833	-17.0472	SAVE	12	2003	4	SF	2454.5	16.85	3.2385
03430C16	30	20	-17.1806	VASE	18	2003	4	SF	2454.5	16.85	3.2385
03431C12	31	19.0833	-16.5083	SAVE	35	2003	4	SF	76	9.15	3.1625
03432C13	32	19.0969	-16.4431	ROCH	20	2003	4	SF	17	17.605	5.406
03433C12	33	19.0389	-16.3694	ROCH	11	2003	4	SF	76	9.15	3.1625
03434C10	34	18.9569	-16.4061	VASE	21	2003	4	SF	57	17.2065	1.876
03435C11	35	18.9667	-16.4667	VASE	34	2003	4	SF	80	17.032	9.979
03436C10	36	18.7722	-16.4825	VASE	63	2003	4	SF	57	17.2065	1.876
03437C11	37	18.7472	-16.4628	VASE	70	2003	4	SF	80	17.032	9.979
03438C10	38	18.8156	-16.4053	SABL	33	2003	4	SF	57	17.2065	1.876
03439C10	39	18.8333	-16.2833	SAVE	17	2003	4	SF	57	17.2065	1.876
0343C19	3	20.55	-17.15	SABL	20	2003	4	SF	47.5	16.7455	2.926
03440C10	40	18.75	-16.3667	SABL	30	2003	4	SF	57	17.2065	1.876
03441C10	41	18.7306	-16.4547	VASE	67	2003	4	SF	57	17.2065	1.876
03442C11	42	18.7	-16.5167	VASE	103	2003	4	SF	80	17.032	9.979
03443C11	43	18.6333	-16.5333	VASE	90	2003	4	SF	80	17.032	9.979
03444C11	44	18.55	-16.55	VASE	135	2003	4	SF	80	17.032	9.979
03445C10	45	18.5333	-16.4333	VASE	57	2003	4	SF	57	17.2065	1.876
03446C10	46	18.5333	-16.3833	SAVE	5	2003	4	SF	57	17.2065	1.876
03447C10	47	18.5833	-16.3	SAVE	25	2003	4	SF	57	17.2065	1.876
03448C10	48	18.6	-16.2167	VASE	14	2003	4	SF	57	17.2065	1.876
03449C08	49	18.4894	-16.2333	SAVE	16	2003	4	SF	468.5	18.399	4.2605
0344C16	4	20.4833	-17.1806	SABL	22	2003	4	SF	2454.5	16.85	3.2385
03450C08	50	18.4	-16.2972	SABL	23	2003	4	SF	468.5	18.399	4.2605
03451C08	51	18.3667	-16.3806	VASE	44	2003	4	SF	468.5	18.399	4.2605
03452C09	52	18.3167	-16.4	VASE	54	2003	4	SF	632.5	17.45	3.271
03453C08	53	18.3	-16.3	SAVE	42	2003	4	SF	468.5	18.399	4.2605
03454C08	54	18.2667	-16.2389	SABL	21	2003	4	SF	468.5	18.399	4.2605
03455C08	55	18.3	-16.15	SABL	15	2003	4	SF	468.5	18.399	4.2605
03456C08	56	18.15	-16.1111	ROCH	11	2003	4	SF	468.5	18.399	4.2605
03457C08	57	18.0667	-16.1611	ROCH	16	2003	4	SF	468.5	18.399	4.2605
03458C08	58	18.1	-16.3278	VASE	43	2003	4	SF	468.5	18.399	4.2605
03459C06	59	17.9667	-16.2861	SABL	60	2003	4	SF	254.5	19.6425	18.867
0345C19	5	20.55	-17.4667	SABL	50	2003	4	SF	47.5	16.7455	2.926
03460C06	60	17.8714	-16.2089	SABL	24	2003	4	SF	254.5	19.6425	18.867
03461C08	61	18	-16.1139	ROCH	15	2003	4	SF	468.5	18.399	4.2605
03462C06	62	17.9047	-16.1139	SAVE	13	2003	4	SF	254.5	19.6425	18.867
03463C06	63	17.8167	-16.1639	ROCH	22	2003	4	SF	254.5	19.6425	18.867
03464C06	64	17.65	-16.1722	ROCH	21	2003	4	SF	254.5	19.6425	18.867
03465C06	65	17.6	-16.1881	ROCH	32	2003	4	SF	254.5	19.6425	18.867
03466C07	66	17.5639	-16.3333	VASE	66	2003	4	SF	190	19.626	6.091
03467C06	67	17.5	-16.3167	SABL	64	2003	4	SF	254.5	19.6425	18.867
03469C06	69	17.5167	-16.1944	VASE	27	2003	4	SF	254.5	19.6425	18.867
0346C16	6	20.4833	-17.4833	VASE	55	2003	4	SF	2454.5	16.85	3.2385
0347C17	7	20.4	-17.6333	VASE	105	2003	4	SF	110	16.755	7.3185
03483C05	83	17	-16.5333	SABL	65	2003	4	SF	1438	19.35	9.253
03484C03	84	16.9494	-16.3986	SABL	18	2003	4	SF	1382	19.208	14.505
03488C03	88	16.75	-16.55	SABL	46	2003	4	SF	1382	19.208	14.505
03489C03	89	16.75	-16.6244	VASE	63	2003	4	SF	1382	19.208	14.505
0348C17	8	20.3	-17.5472	VASE	90	2003	4	SF	110	16.755	7.3185
03490C03	90	16.5667	-16.5	ROCH	20	2003	4	SF	1382	19.208	14.505
03491C03	91	16.5	-16.4833	ROCH	15	2003	4	SF	1382	19.208	14.505
03492C03	92	16.6167	-16.5333	ROCH	22	2003	4	SF	1382	19.208	14.505
03493C03	93	16.5833	-16.5833	ROCH	28	2003	4	SF	1382	19.208	14.505
0349C16	9	20.2333	-17.1667	SABL	14	2003	4	SF	2454.5	16.85	3.2385
04210C17	10	20.1358	-17.6278	SABL	113	2004	2	SF	153	18.438	1.821
04211C17	11	20.1944	-17.5853	VASE	73	2004	2	SF	153	18.438	1.821
04212C16	12	20.1031	-17.4333	VASE	37	2004	2	SF	32	18.906	9.161
04213C13	13	19.3867	-16.7339	SABL	13	2004	2	SF	94.5	19.56	3.856
04214C13	14	19.3947	-16.8739	VASE	84	2004	2	SF	94.5	19.56	3.856
04216C14	16	19.5242	-16.9347	SAVE	72	2004	2	SF	66	18.384	4.072
04217C14	17	19.5822	-16.8311	SABL	14	2004	2	SF	66	18.384	4.072
04218C13	18	19.4667	-16.9	SAVE	28	2004	2	SF	94.5	19.56	3.856
04219C14	19	19.7167	-16.9853	VASE	44	2004	2	SF	66	18.384	4.072
0421C19	1	20.6167	-17.0167	SAVE	18	2004	2	SF	477	18.864	3.9795
04220C15	20	19.6722	-17.0928	SAVE	153	2004	2	SF	25	18.564	14.5325
04222C15	22	19.8286	-17.0933	SABL	14	2004	2	SF	25	18.564	14.5325
04223C15	23	19.8567	-17.1619	ROCH	20	2004	2	SF	25	18.564	14.5325
04226C15	26	19.9667	-17.4056	SAVE	50	2004	2	SF	25	18.564	14.5325
04227C16	27	20.015	-17.3053	SAVE	32	2004	2	SF	32	18.906	9.161
04229C16	29	20.0272	-17.1597	VASE	22	2004	2	SF	32	18.906	9.161
0422C19	2	20.5167	-17.175	SABL	28	2004	2	SF	477	18.864	3.9795
04230C16	30	20.1167	-17.1667	SAVE	18	2004	2	SF	32	18.906	9.161
04234C19	34	20.5333	-17.0306	SABL	12	2004	2	SF	477	18.864	3.9795
04235C16	35	20.4167	-17.1075	SABL	19	2004	2	SF	32	18.906	9.161
04236C16	36	20.4833	-17.05	SABL	16	2004	2	SF	32	18.906	9.161
04238C16	38	20.4572	-17.2164	SABL	30	2004	2	SF	32	18.906	9.161
04240C13	40	19.2647	-16.5861	SABL	12	2004	2	SF	94.5	19.56	3.856
04241C13	41	19.2667	-16.7167	SABL	72	2004	2	SF	94.5	19.56	3.856
04242C13	42	19.2667	-16.8286	VASE	200	2004	2	SF	94.5	19.56	3.856
04245C13	45	19.1667	-16.6678	VASE	100	2004	2	SF	94.5	19.56	3.856
04248C11	48	18.9333	-16.5833	VASE	73	2004	2	SF	172	19.854	6.6725
04249C13	49	19	-16.6	VASE	72	2004	2	SF	94.5	19.56	3.856
04250C11	50	18.9667	-16.7167	VASE	128	2004	2	SF	172	19.854	6.6725
04252C10	52	18.7667	-16.4667	VASE	68	2004	2	SF	44	19.422	21.0525
04253C10	53	18.8958	-16.2878	SAVE	9	2004	2	SF	44	19.422	21.0525
04254C10	54	18.7167	-16.3167	SAVE	21	2004	2	SF	44	19.422	21.0525
04256C11	56	18.7572	-16.6167	VASE	140	2004	2	SF	172	19.854	6.6725
04257C08	57	18.1667	-16.1	ROCH	10	2004	2	SF	218	19.251	25.6945
04259C08	59	18.35	-16.12	SAVE	10	2004	2	SF	218	19.251	25.6945
04260C08	60	18.4583	-16.1208	SAVE	6	2004	2	SF	218	19.251	25.6945
04261C10	61	18.6639	-16.2114	SAVE	13	2004	2	SF	44	19.422	21.0525
04262C08	62	18.4167	-16.3139	SABL	35	2004	2	SF	218	19.251	25.6945
04263C08	63	18.4667	-16.4667	VASE	71	2004	2	SF	218	19.251	25.6945
04264C08	64	18.0167	-16.2147	ROCH	60	2004	2	SF	218	19.251	25.6945
04265C08	65	18.05	-16.2972	VASE	37	2004	2	SF	218	19.251	25.6945
04267C08	67	18.2039	-16.445	SAVE	91	2004	2	SF	218	19.251	25.6945
04268C10	68	18.8922	-16.4167	VASE	78	2004	2	SF	44	19.422	21.0525
04269C07	69	17.7717	-16.1667	ROCH	25	2004	2	SF	91	20.178	3.385
0426C17	6	20.4331	-17.6939	SABL	190	2004	2	SF	153	18.438	1.821
04270C06	70	17.82	-16.3006	VASE	69	2004	2	SF	273	19.626	5.3745
04271C07	71	17.915	-16.3858	VASE	98	2004	2	SF	91	20.178	3.385
04276C06	76	17.7167	-16.4667	SAVE	130	2004	2	SF	273	19.626	5.3745
04277C06	77	17.6922	-16.2686	VASE	59	2004	2	SF	273	19.626	5.3745
04278C06	78	17.5833	-16.2111	SABL	36	2004	2	SF	273	19.626	5.3745
04280C07	80	17.5167	-16.5667	VASE	176	2004	2	SF	91	20.178	3.385
04281C04	81	17.4167	-16.4167	VASE	90	2004	2	SF	122	20.181	8.0015
04282C04	82	17.3167	-16.4167	VASE	80	2004	2	SF	122	20.181	8.0015
04283C04	83	17.4044	-16.1778	ROCH	16	2004	2	SF	122	20.181	8.0015
04284C04	84	17.2	-16.25	SAVE	17	2004	2	SF	122	20.181	8.0015
04285C04	85	17.0744	-16.2903	SABL	13	2004	2	SF	122	20.181	8.0015
04286C05	86	17.0972	-16.4881	VASE	68	2004	2	SF	312	20.442	3.0205
04287C04	87	17.2475	-16.4639	VASE	81	2004	2	SF	122	20.181	8.0015
04288C05	88	17.2242	-16.6442	VASE	124	2004	2	SF	312	20.442	3.0205
04289C05	89	17.0667	-16.6667	VASE	104	2004	2	SF	312	20.442	3.0205
04292C03	92	16.9167	-16.6167	VASE	81	2004	2	SF	192	20.376	9.243
04293C03	93	16.8667	-16.75	SABL	96	2004	2	SF	192	20.376	9.243
04294C03	94	16.7619	-16.7425	VASE	185	2004	2	SF	192	20.376	9.243
04295C03	95	16.7753	-16.6869	VASE	103	2004	2	SF	192	20.376	9.243
04296C03	96	16.7667	-16.6008	SABL	52	2004	2	SF	192	20.376	9.243
051211C17	11	20.05	-17.55	SABL	87	2005	12	CF	443	20.598	1.864
051212C15	12	19.9833	-17.4	SABL	47	2005	12	CF	200.5	22.08	8.941
051213C15	13	19.9667	-17.35	SAVE	44	2005	12	CF	200.5	22.08	8.941
051214C16	14	20	-17.2833	SAVE	31	2005	12	CF	160	20.412	3.961
051216C16	16	20.1667	-17.4	ROCH	32	2005	12	CF	160	20.412	3.961
051217C16	17	20.2167	-17.35	SAVE	24	2005	12	CF	160	20.412	3.961
05121C19	1	20.55	-17.1167	SAVE	27	2005	12	CF	770.5	19.944	12.699
051221C16	21	20.05	-17.1667	ROCH	20	2005	12	CF	160	20.412	3.961
051222C15	22	19.9833	-17.15	VASE	20	2005	12	CF	200.5	22.08	8.941
051223C15	23	19.95	-17.15	ROCH	20	2005	12	CF	200.5	22.08	8.941
051224C15	24	19.9	-17.1167	SABL	19	2005	12	CF	200.5	22.08	8.941
051225C15	25	19.8	-17.1833	VASE	160	2005	12	CF	200.5	22.08	8.941
051226C15	26	19.8	-17.1	SABL	15	2005	12	CF	200.5	22.08	8.941
051227C14	27	19.7	-16.9333	SAVE	28	2005	12	CF	231	22.122	11.27
051228C14	28	19.6	-16.85	VASE	17	2005	12	CF	231	22.122	11.27
05122C16	2	20.4833	-17.15	SABL	25	2005	12	CF	160	20.412	3.961
051230C14	30	19.55	-16.9667	SABL	100	2005	12	CF	231	22.122	11.27
051231C14	31	19.55	-16.9	VASE	40	2005	12	CF	231	22.122	11.27
051232C13	32	19.4	-16.8667	VASE	100	2005	12	CF	437	22.281	23.49
051233C13	33	19.3	-16.7	SABL	15	2005	12	CF	437	22.281	23.49
051234C13	34	19.2833	-16.6	SABL	10	2005	12	CF	437	22.281	23.49
05123C16	3	20.35	-17.2	SABL	25	2005	12	CF	160	20.412	3.961
051266C04	66	17.4833	-16.2	VASE	37	2005	12	CF	20.5	23.1765	0.3965
051268C07	68	17.7833	-16.55	SAVE	190	2005	12	CF	64	24.225	1.604
05126C20	6	20.5333	-17.6667	SABL	120	2005	12	CF	344	20.106	7.75
051270C04	70	17.4667	-16.25	SABL	44	2005	12	CF	20.5	23.1765	0.3965
051272C07	72	17.5	-16.5667	VASE	150	2005	12	CF	64	24.225	1.604
051273C05	73	17.4167	-16.5	VASE	113	2005	12	CF	558	24.021	0.976
051274C05	74	17.3	-16.5167	VASE	101	2005	12	CF	558	24.021	0.976
051275C05	75	17.2333	-16.6	VASE	120	2005	12	CF	558	24.021	0.976
051277C04	77	17.2167	-16.45	VASE	73	2005	12	CF	20.5	23.1765	0.3965
051278C04	78	17.3	-16.4	VASE	63	2005	12	CF	20.5	23.1765	0.3965
051279C04	79	17.3333	-16.1833	ROCH	27	2005	12	CF	20.5	23.1765	0.3965
051280C04	80	17.2333	-16.2333	SAVE	15	2005	12	CF	20.5	23.1765	0.3965
051281C04	81	17.15	-16.3	ROCH	15	2005	12	CF	20.5	23.1765	0.3965
051282C04	82	17	-16.4333	ROCH	30	2005	12	CF	20.5	23.1765	0.3965
051283C03	83	16.95	-16.55	SABL	68	2005	12	CF	161.5	23.65	1.6335
051284C05	84	17.0833	-16.75	SABL	180	2005	12	CF	558	24.021	0.976
051285C05	85	17.0333	-16.75	SABL	151	2005	12	CF	558	24.021	0.976
051286C03	86	16.9333	-16.7333	SABL	98	2005	12	CF	161.5	23.65	1.6335
051288C03	88	16.7833	-16.55	ROCH	30	2005	12	CF	161.5	23.65	1.6335
051289C03	89	16.7333	-16.6167	SABL	60	2005	12	CF	161.5	23.65	1.6335
05128C17	8	20.3333	-17.65	SABL	53	2005	12	CF	443	20.598	1.864
051290C03	90	16.7	-16.55	ROCH	30	2005	12	CF	161.5	23.65	1.6335
051291C03	91	16.6	-16.6	SABL	45	2005	12	CF	161.5	23.65	1.6335
051292C03	92	16.55	-16.55	ROCH	25	2005	12	CF	161.5	23.65	1.6335
051293C01	93	16.4333	-16.6	SABL	26	2005	12	CF	8	22.2395	1.669
051294C01	94	16.4167	-16.6667	SABL	48	2005	12	CF	8	22.2395	1.669
051295C01	95	16.2833	-16.7	SAVE	80	2005	12	CF	8	22.2395	1.669
051296C01	96	16.2	-16.7667	SABL	90	2005	12	CF	8	22.2395	1.669
051297C01	97	16.2	-16.6333	SAVE	50	2005	12	CF	8	22.2395	1.669
051298C01	98	16.1833	-16.55	SABL	18	2005	12	CF	8	22.2395	1.669
05129C17	9	20.2333	-17.6	SABL	150	2005	12	CF	443	20.598	1.864
064100C16	100	20.05	-17.4167	VASE	52	2006	4	SF	7	17.976	9.858
064101C17	101	20.1	-17.5	VASE	55	2006	4	SF	52.5	17.577	8.667
064107C16	107	20.15	-17.2	SAVE	21	2006	4	SF	7	17.976	9.858
064114C17	114	20.4833	-17.6333	VASE	100	2006	4	SF	52.5	17.577	8.667
064115C19	115	20.5	-17.4667	VASE	55	2006	4	SF	341.5	17.454	4.7245
064116C16	116	20.45	-17.4	VASE	40	2006	4	SF	7	17.976	9.858
064117C19	117	20.5	-17.3	SABL	38	2006	4	SF	341.5	17.454	4.7245
06471C13	71	19.15	-16.55	SAVE	54	2006	4	SF	15	17.91	9.792
06472C13	72	19.1167	-16.65	SABL	106	2006	4	SF	15	17.91	9.792
06475C13	75	19.25	-16.75	VASE	110	2006	4	SF	15	17.91	9.792
06476C13	76	19.3	-16.6833	SABL	14	2006	4	SF	15	17.91	9.792
06477C19	77	20.5833	-17.05	SABL	20	2006	4	SF	341.5	17.454	4.7245
06478C19	78	20.5333	-17.1	SAVE	25	2006	4	SF	341.5	17.454	4.7245
06479C19	79	20.5	-17.1167	ROCH	23	2006	4	SF	341.5	17.454	4.7245
06480C16	80	20.45	-17.0833	SABL	21	2006	4	SF	7	17.976	9.858
06481C19	81	20.55	-17.2	SABL	33	2006	4	SF	341.5	17.454	4.7245
06489C16	89	20.3	-17.4	VASE	33	2006	4	SF	7	17.976	9.858
06490C13	90	19.35	-16.8	VASE	80	2006	4	SF	15	17.91	9.792
06491C13	91	19.45	-16.7667	SABL	19	2006	4	SF	15	17.91	9.792
06492C14	92	19.5333	-16.8167	VASE	20	2006	4	SF	17	19.407	3.613
06494C14	94	19.6	-16.9667	VASE	100	2006	4	SF	17	19.407	3.613
06495C14	95	19.7	-16.9167	SAVE	30	2006	4	SF	17	19.407	3.613
06496C14	96	19.7167	-16.95	SAVE	26	2006	4	SF	17	19.407	3.613
06497C15	97	19.8	-17.0833	SABL	14	2006	4	SF	15	18.051	6.1255
06498C15	98	19.8333	-17.25	VASE	30	2006	4	SF	15	18.051	6.1255
07911C03	11	16.7167	-16.7	SABL	94	2007	9	SC	12	27.054	0.453
07913C03	13	16.95	-16.6167	SABL	83	2007	9	SC	12	27.054	0.453
07919C05	19	17.1167	-16.7	VASE	118	2007	9	SC	12	27.234	0.795
07924C07	24	17.5183	-16.55	VASE	166	2007	9	SC	36	27.51	0.598
07927C07	27	17.7333	-16.5	SAVE	160	2007	9	SC	36	27.51	0.598
07947C09	47	18.3667	-16.5167	SAVE	139	2007	9	SC	6	27.645	1.738
07957C11	57	18.8	-16.6	ROCH	100	2007	9	SC	12	25.4405	1.8835
07959C11	59	18.9167	-16.7167	VASE	155	2007	9	SC	12	25.4405	1.8835
07963C11	63	18.9833	-16.5	VASE	33	2007	9	SC	12	25.4405	1.8835
07965C13	65	19.1	-16.6667	SABL	100	2007	9	SC	6	24.594	4.981
07969C13	69	19.2	-16.6167	VASE	62	2007	9	SC	6	24.594	4.981
07971C13	71	19.2667	-16.7833	VASE	108	2007	9	SC	6	24.594	4.981
07973C13	73	19.3833	-16.8667	VASE	85	2007	9	SC	6	24.594	4.981
07975C13	75	19.35	-16.7167	SABL	14	2007	9	SC	6	24.594	4.981
07977C13	77	19.4667	-16.85	VASE	45	2007	9	SC	6	24.594	4.981
0797C03	7	16.5667	-16.7667	SABL	110	2007	9	SC	12	27.054	0.453
07983C15	83	19.7167	-17.0667	SAVE	95	2007	9	SC	9	25.182	9.996
07985C15	85	19.85	-17.048	SABL	20	2007	9	SC	9	25.182	9.996
07987C15	87	19.9167	-17.3	ROCH	35	2007	9	SC	9	25.182	9.996
07989C15	89	19.9833	-17.4	SABL	48	2007	9	SC	9	25.182	9.996
0810105C20	105	20.5333	-17.5	SABL	59	2008	10	SC	9	18.5165	7.6895
0810106C17	106	20.4833	-17.65	SABL	100	2008	10	SC	6	18.566	8.32
0810107C20	107	20.55	-17.6333	SABL	98	2008	10	SC	9	18.5165	7.6895
0810108C17	108	20.45	-17.5167	VASE	59	2008	10	SC	6	18.566	8.32
081010C03	10	16.5833	-16.5833	ROCH	29	2008	10	SC	81	26.448	2.181
081011C03	11	16.65	-16.5333	ROCH	39	2008	10	SC	81	26.448	2.181
081013C03	13	16.7667	-16.55	ROCH	30	2008	10	SC	81	26.448	2.181
081014C03	14	16.8833	-16.7167	SABL	100	2008	10	SC	81	26.448	2.181
081015C03	15	16.9333	-16.7167	SABL	99	2008	10	SC	81	26.448	2.181
081016C05	16	17.0333	-16.7333	VASE	124	2008	10	SC	12	27.3655	0.43
081017C05	17	17.05	-16.7333	SABL	118	2008	10	SC	12	27.3655	0.43
081018C03	18	16.9833	-16.5667	SABL	80	2008	10	SC	81	26.448	2.181
081026C05	26	17.1833	-16.5667	VASE	100	2008	10	SC	12	27.3655	0.43
081027C05	27	17.2333	-16.6	VASE	106	2008	10	SC	12	27.3655	0.43
081028C05	28	17.3	-16.5	VASE	102	2008	10	SC	12	27.3655	0.43
081029C05	29	17.4167	-16.5167	VASE	123	2008	10	SC	12	27.3655	0.43
081030C05	30	17.4833	-16.5667	VASE	180	2008	10	SC	12	27.3655	0.43
081034C07	34	17.5333	-16.6	VASE	70	2008	10	SC	87	27.948	0.3925
081036C07	36	17.7667	-16.5167	SAVE	191	2008	10	SC	87	27.948	0.3925
081046C08	46	18.15	-16.4333	VASE	91	2008	10	SC	60	23.1095	39.3675
081047C08	47	18.15	-16.2333	SAVE	35	2008	10	SC	60	23.1095	39.3675
081048C08	48	18.1333	-16.2	SAVE	24	2008	10	SC	60	23.1095	39.3675
081049C08	49	18.05	-16.2	ROCH	22	2008	10	SC	60	23.1095	39.3675
081050C08	50	18	-16.2167	ROCH	20	2008	10	SC	60	23.1095	39.3675
081051C08	51	18.0833	-16.1	ROCH	13	2008	10	SC	60	23.1095	39.3675
081052C08	52	18.3333	-16.1667	SABL	16	2008	10	SC	60	23.1095	39.3675
081053C08	53	18.3833	-16.25	SABL	24	2008	10	SC	60	23.1095	39.3675
081054C08	54	18.2833	-16.2333	SABL	23	2008	10	SC	60	23.1095	39.3675
081055C08	55	18.2833	-16.2833	SABL	41	2008	10	SC	60	23.1095	39.3675
081056C08	56	18.3	-16.3833	SAVE	68	2008	10	SC	60	23.1095	39.3675
081057C09	57	18.3167	-16.5	SAVE	130	2008	10	SC	123	27.419	2.369
081058C09	58	18.45	-16.5	VASE	87	2008	10	SC	123	27.419	2.369
081059C08	59	18.4667	-16.3667	VASE	52	2008	10	SC	60	23.1095	39.3675
081064C11	64	18.8333	-16.5833	SAVE	100	2008	10	SC	27	22.494	20.721
081065C11	65	18.7667	-16.6167	ROCH	139	2008	10	SC	27	22.494	20.721
081066C11	66	18.9333	-16.7	VASE	140	2008	10	SC	27	22.494	20.721
081067C11	67	18.95	-16.5833	VASE	73	2008	10	SC	27	22.494	20.721
08106C11	6	18.7	-16.6833	SAVE	69	2008	10	SC	27	22.494	20.721
081071C13	71	19.15	-16.55	SAVE	49	2008	10	SC	24	23.052	8.1495
081072C13	72	19.25	-16.55	SABL	23	2008	10	SC	24	23.052	8.1495
081073C13	73	19.2833	-16.6667	SABL	14	2008	10	SC	24	23.052	8.1495
081074C13	74	19.3833	-16.75	SABL	14	2008	10	SC	24	23.052	8.1495
081078C13	78	19.4	-16.8667	VASE	86	2008	10	SC	24	23.052	8.1495
081083C15	83	19.6833	-17.0833	SAVE	145	2008	10	SC	51	21.327	9.7355
081084C15	84	19.8167	-17.0833	SABL	15	2008	10	SC	51	21.327	9.7355
081085C15	85	19.8333	-17.15	SABL	20	2008	10	SC	51	21.327	9.7355
081086C15	86	19.9	-17.1333	SABL	21	2008	10	SC	51	21.327	9.7355
081087C15	87	19.95	-17.1333	ROCH	23	2008	10	SC	51	21.327	9.7355
081088C15	88	19.9833	-17	ROCH	22	2008	10	SC	51	21.327	9.7355
08109C03	9	16.55	-16.55	ROCH	26	2008	10	SC	81	26.448	2.181
091210C16	10	20.0717	-17.4833	VASE	52	2009	12	CF	70	20.778	3.685
091212C17	12	20.3167	-17.6519	SABL	115	2009	12	CF	28	22.056	1.385
091215C19	15	20.6081	-17.4061	SABL	55	2009	12	CF	159	19.941	5.829
091216C20	16	20.6506	-17.5714	SABL	75	2009	12	CF	374	20.886	1.235
091219C17	19	20.2767	-17.5358	VASE	54	2009	12	CF	28	22.056	1.385
09121C19	1	20.56	-17.0236	SABL	18	2009	12	CF	159	19.941	5.829
091220C16	20	20.4833	-17.4833	VASE	56	2009	12	CF	70	20.778	3.685
091221C16	21	20.4917	-17.2858	SAVE	37	2009	12	CF	70	20.778	3.685
091222C19	22	20.5264	-17.2514	SABL	36	2009	12	CF	159	19.941	5.829
091223C16	23	20.3381	-17.3167	SABL	32	2009	12	CF	70	20.778	3.685
091224C16	24	20.195	-17.35	SABL	19	2009	12	CF	70	20.778	3.685
091225C19	25	20.7033	-17.3861	SABL	111	2009	12	CF	159	19.941	5.829
091226C19	26	20.7103	-17.352	SABL	13	2009	12	CF	159	19.941	5.829
091227C15	27	19.7431	-17.0103	SAVE	55	2009	12	CF	79	21.045	3.7125
091228C14	28	19.6472	-16.9717	VASE	70	2009	12	CF	69.5	21.048	3.374
091229C14	29	19.5033	-16.9711	SABL	100	2009	12	CF	69.5	21.048	3.374
09122C19	2	20.6108	-17.1389	SABL	27	2009	12	CF	159	19.941	5.829
091232C13	32	19.3333	-16.9064	VASE	187	2009	12	CF	70.5	21.516	3.746
091233C13	33	19.4244	-16.7692	SABL	16	2009	12	CF	70.5	21.516	3.746
091234C13	34	19.4611	-16.905	SAVE	90	2009	12	CF	70.5	21.516	3.746
091236C13	36	19.2133	-16.7167	VASE	100	2009	12	CF	70.5	21.516	3.746
091237C13	37	19.2203	-16.6356	VASE	65	2009	12	CF	70.5	21.516	3.746
091238C13	38	19.0708	-16.6783	SABL	120	2009	12	CF	70.5	21.516	3.746
09123C16	3	20.3867	-17.1639	SABL	20	2009	12	CF	70	20.778	3.685
091240C11	40	18.9861	-16.5372	VASE	56	2009	12	CF	65	21.894	1.945
091241C11	41	18.9519	-16.6681	VASE	103	2009	12	CF	65	21.894	1.945
091244C11	44	18.695	-16.5283	VASE	36	2009	12	CF	65	21.894	1.945
091245C10	45	18.8	-16.4667	VASE	72	2009	12	CF	217.5	21.156	6.647
091247C09	47	18.1736	-16.5128	VASE	168	2009	12	CF	153.5	22.716	1.417
091249C08	49	18.0833	-16.4583	SAVE	108	2009	12	CF	160.5	21.651	4.6845
09124C16	4	20.3	-17.15	ROCH	18	2009	12	CF	70	20.778	3.685
091250C08	50	18.145	-16.3231	VASE	50	2009	12	CF	160.5	21.651	4.6845
091251C08	51	18.2608	-16.3708	SAVE	65	2009	12	CF	160.5	21.651	4.6845
091255C06	55	17.7	-16.4333	VASE	108	2009	12	CF	526.5	21.912	3.602
091256C06	56	17.7167	-16.3347	VASE	78	2009	12	CF	526.5	21.912	3.602
091257C06	57	17.8833	-16.3083	VASE	70	2009	12	CF	526.5	21.912	3.602
091258C06	58	17.8833	-16.3833	VASE	95	2009	12	CF	526.5	21.912	3.602
09125C16	5	20.1975	-17.1917	SABL	18	2009	12	CF	70	20.778	3.685
091260C07	60	17.5167	-16.5167	VASE	139	2009	12	CF	49.5	22.878	1.281
091261C05	61	17.4	-16.5217	VASE	121	2009	12	CF	1137.5	23.421	1.026
091264C05	64	17.1247	-16.6661	VASE	112	2009	12	CF	1137.5	23.421	1.026
091265C03	65	16.9661	-16.7306	SABL	101	2009	12	CF	180.5	24.054	1.474
091266C03	66	16.7689	-16.6675	VASE	85	2009	12	CF	180.5	24.054	1.474
091268C03	68	16.6172	-16.6342	SABL	43	2009	12	CF	180.5	24.054	1.474
09126C16	6	20.1097	-17.145	SAVE	17	2009	12	CF	70	20.778	3.685
091279C03	79	16.9019	-16.7022	ROCH	44	2009	12	CF	180.5	24.054	1.474
091282C04	82	17.1667	-16.3647	VASE	40	2009	12	CF	51.5	22.038	3.14
091283C04	83	17.2903	-16.2911	ROCH	35	2009	12	CF	51.5	22.038	3.14
091284C04	84	17.3067	-16.2639	ROCH	10	2009	12	CF	51.5	22.038	3.14
091285C06	85	17.5456	-16.2011	VASE	33	2009	12	CF	526.5	21.912	3.602
091286C06	86	17.5333	-16.1739	VASE	22	2009	12	CF	526.5	21.912	3.602
091287C06	87	17.5667	-16.1306	ROCH	15	2009	12	CF	526.5	21.912	3.602
091288C06	88	17.8628	-16.2506	ROCH	29	2009	12	CF	526.5	21.912	3.602
091289C08	89	18.0086	-16.1636	ROCH	18	2009	12	CF	160.5	21.651	4.6845
09128C15	8	19.9764	-17.1708	ROCH	23	2009	12	CF	79	21.045	3.7125
091290C08	90	18.1894	-16.1742	SABL	16	2009	12	CF	160.5	21.651	4.6845
091291C08	91	18.325	-16.2367	SAVE	21	2009	12	CF	160.5	21.651	4.6845
091292C10	92	18.5339	-16.2689	SABL	20	2009	12	CF	217.5	21.156	6.647
091293C10	93	18.8167	-16.3167	SABL	17	2009	12	CF	217.5	21.156	6.647
091294C10	94	18.9264	-16.3972	VASE	24	2009	12	CF	217.5	21.156	6.647
091295C12	95	19.0739	-16.4075	ROCH	22	2009	12	CF	8	20.688	7.304
091296C13	96	19.2761	-16.6022	SABL	11	2009	12	CF	70.5	21.516	3.746
091297C13	97	19.4236	-16.7553	SABL	16	2009	12	CF	70.5	21.516	3.746
091298C14	98	19.55	-16.8167	VASE	15	2009	12	CF	69.5	21.048	3.374
09129C16	9	20.0425	-17.3472	VASE	33	2009	12	CF	70	20.778	3.685
101011C15	11	19.9583	-17.1633	ROCH	22	2010	10	SC	26	24.042	9.758
101012C15	12	19.9	-17.1133	SABL	17	2010	10	SC	26	24.042	9.758
101013C15	13	19.7619	-17.0717	SAVE	71	2010	10	SC	26	24.042	9.758
101035C15	35	19.605	-17.0433	ROCH	115	2010	10	SC	26	24.042	9.758
101036C15	36	19.93	-17.3567	ROCH	45	2010	10	SC	26	24.042	9.758
101037C15	37	19.9583	-17.2567	ROCH	92	2010	10	SC	26	24.042	9.758
104104C16	104	20.2042	-17.1533	SABL	16	2010	4	SF	26	17.307	9.721
104107C16	107	20.3094	-17.2783	ROCH	28	2010	4	SF	26	17.307	9.721
104108C16	108	20.3097	-17.21	SABL	24	2010	4	SF	26	17.307	9.721
104109C16	109	20.3211	-17.1619	SABL	19	2010	4	SF	26	17.307	9.721
10410C16	10	20.1211	-17.3736	ROCH	27	2010	4	SF	26	17.307	9.721
104110C16	110	20.4083	-17.15	SABL	21	2010	4	SF	26	17.307	9.721
104111C16	111	20.4008	-17.1839	SABL	27	2010	4	SF	26	17.307	9.721
104112C16	112	20.4083	-17.2183	SABL	30	2010	4	SF	26	17.307	9.721
104113C16	113	20.4708	-17.1583	SABL	30	2010	4	SF	26	17.307	9.721
104114C19	114	20.4972	-17.4833	VASE	59	2010	4	SF	60	16.884	15.1535
104115C19	115	20.5433	-17.4667	SABL	58	2010	4	SF	60	16.884	15.1535
104116C16	116	20.4833	-17.3167	SABL	38	2010	4	SF	26	17.307	9.721
104118C19	118	20.5544	-17.1333	SAVE	28	2010	4	SF	60	16.884	15.1535
104119C16	119	20.4833	-17.0083	SAVE	15	2010	4	SF	26	17.307	9.721
10411C17	11	20.2264	-17.5003	VASE	46	2010	4	SF	48	20.514	1.411
10412C17	12	20.2667	-17.5061	VASE	48	2010	4	SF	48	20.514	1.411
10413C16	13	20.3567	-17.4611	VASE	46	2010	4	SF	26	17.307	9.721
10414C16	14	20.2897	-17.3072	SAVE	31	2010	4	SF	26	17.307	9.721
10415C16	15	20.1972	-17.0431	SAVE	16	2010	4	SF	26	17.307	9.721
10417C16	17	20.0372	-17.2553	SAVE	18	2010	4	SF	26	17.307	9.721
10418C15	18	19.9378	-17.1622	ROCH	23	2010	4	SF	86.5	19.746	2.447
10419C15	19	19.8883	-17.1636	ROCH	23	2010	4	SF	86.5	19.746	2.447
10420C15	20	19.8833	-17.2281	ROCH	30	2010	4	SF	86.5	19.746	2.447
10421C15	21	19.8417	-17.1019	SABL	15	2010	4	SF	86.5	19.746	2.447
10422C15	22	19.7933	-17.1542	VASE	73	2010	4	SF	86.5	19.746	2.447
10423C15	23	19.6906	-17.0847	SAVE	141	2010	4	SF	86.5	19.746	2.447
10424C14	24	19.6881	-16.9331	VASE	34	2010	4	SF	60	19.818	4.537
10425C14	25	19.6217	-16.9214	VASE	48	2010	4	SF	60	19.818	4.537
10426C14	26	19.5864	-16.8483	VASE	17	2010	4	SF	60	19.818	4.537
10427C14	27	19.5078	-16.8089	VASE	20	2010	4	SF	60	19.818	4.537
10430C13	30	19.3439	-16.9036	VASE	190	2010	4	SF	85.5	18.915	4.9375
10433C13	33	19.2583	-16.7	SABL	85	2010	4	SF	85.5	18.915	4.9375
10434C13	34	19.2553	-16.6833	SABL	34	2010	4	SF	85.5	18.915	4.9375
10435C13	35	19.2558	-16.5814	SABL	20	2010	4	SF	85.5	18.915	4.9375
10436C13	36	19.2431	-16.5597	SABL	22	2010	4	SF	85.5	18.915	4.9375
10442C13	42	19.0592	-16.6139	SABL	73	2010	4	SF	85.5	18.915	4.9375
10443C13	43	19.0667	-16.6567	SABL	107	2010	4	SF	85.5	18.915	4.9375
10446C11	46	18.9617	-16.6994	VASE	120	2010	4	SF	60	19.005	2.6915
10448C11	48	18.8269	-16.6811	VASE	171	2010	4	SF	60	19.005	2.6915
10449C11	49	18.8092	-16.5908	SAVE	97	2010	4	SF	60	19.005	2.6915
1044C17	4	20.3417	-17.6297	VASE	88	2010	4	SF	48	20.514	1.411
10453C11	53	18.6339	-16.5558	VASE	138	2010	4	SF	60	19.005	2.6915
10459C08	59	18.4708	-16.32	SABL	37	2010	4	SF	160	18.357	5.5985
1045C17	5	20.1336	-17.6303	SABL	112	2010	4	SF	48	20.514	1.411
10460C08	60	18.3986	-16.3069	SABL	36	2010	4	SF	160	18.357	5.5985
10461C08	61	18.3072	-16.2478	SABL	23	2010	4	SF	160	18.357	5.5985
10462C08	62	18.2306	-16.2542	SAVE	34	2010	4	SF	160	18.357	5.5985
10463C08	63	18.2031	-16.3072	SAVE	47	2010	4	SF	160	18.357	5.5985
10464C08	64	18.2406	-16.4492	SAVE	93	2010	4	SF	160	18.357	5.5985
10465C08	65	18.0517	-16.3106	VASE	40	2010	4	SF	160	18.357	5.5985
10466C08	66	18.0378	-16.2086	ROCH	24	2010	4	SF	160	18.357	5.5985
10467C06	67	17.8767	-16.1094	SAVE	12	2010	4	SF	85	18.444	18.693
10468C06	68	17.9069	-16.1617	SAVE	17	2010	4	SF	85	18.444	18.693
1046C17	6	20.0333	-17.5833	SABL	100	2010	4	SF	48	20.514	1.411
10470C06	70	17.85	-16.3833	VASE	94	2010	4	SF	85	18.444	18.693
10474C06	74	17.7067	-16.1156	ROCH	14	2010	4	SF	85	18.444	18.693
10475C06	75	17.6631	-16.1119	ROCH	12	2010	4	SF	85	18.444	18.693
10476C06	76	17.5878	-16.31	VASE	63	2010	4	SF	85	18.444	18.693
10477C06	77	17.6578	-16.4667	VASE	121	2010	4	SF	85	18.444	18.693
10479C05	79	17.4864	-16.5325	VASE	145	2010	4	SF	317	19.215	8.811
1047C15	7	19.9236	-17.3883	ROCH	48	2010	4	SF	86.5	19.746	2.447
10487C05	87	17.26	-16.5042	VASE	100	2010	4	SF	317	19.215	8.811
1048C15	8	19.9553	-17.3686	SAVE	43	2010	4	SF	86.5	19.746	2.447
10495C05	95	17.0144	-16.6064	VASE	92	2010	4	SF	317	19.215	8.811
10496C05	96	17.1008	-16.6569	VASE	111	2010	4	SF	317	19.215	8.811
1049C15	9	19.9939	-17.4039	SAVE	46	2010	4	SF	86.5	19.746	2.447
971025C15	25	19.98	-17.45	ROCH	60	1997	10	SC	69	11.25	17.289
971026C15	26	19.92	-17.27	SABL	34	1997	10	SC	69	11.25	17.289
971028C15	28	19.92	-17.15	ROCH	23	1997	10	SC	69	11.25	17.289
971029C15	29	19.75	-17.05	SAVE	68	1997	10	SC	69	11.25	17.289
971030C14	30	19.58	-16.9	VASE	57	1997	10	SC	94	22.9365	9.7365
971031C14	31	19.52	-16.98	SABL	100	1997	10	SC	94	22.9365	9.7365
971032C13	32	19.38	-16.7	SABL	14	1997	10	SC	160	23.2395	5.387
971033C13	33	19.33	-16.7	SABL	15	1997	10	SC	160	23.2395	5.387
971034C13	34	19.25	-16.58	SABL	25	1997	10	SC	160	23.2395	5.387
971035C13	35	19.22	-16.53	SABL	25	1997	10	SC	160	23.2395	5.387
971036C13	36	19.12	-16.57	SABL	55	1997	10	SC	160	23.2395	5.387
971037C13	37	19.07	-16.67	SABL	100	1997	10	SC	160	23.2395	5.387
971038C11	38	18.98	-16.53	VASE	55	1997	10	SC	13.5	24.102	15.258
971039C11	39	18.97	-16.67	VASE	120	1997	10	SC	13.5	24.102	15.258
971040C11	40	18.77	-16.62	ROCH	120	1997	10	SC	13.5	24.102	15.258
971041C11	41	18.68	-16.58	VASE	115	1997	10	SC	13.5	24.102	15.258
971042C11	42	18.57	-16.53	VASE	107	1997	10	SC	13.5	24.102	15.258
971043C10	43	18.5	-16.47	VASE	70	1997	10	SC	42	23.825	18.956
971044C10	44	18.58	-16.42	SAVE	53	1997	10	SC	42	23.825	18.956
971045C10	45	18.63	-16.27	SABL	14	1997	10	SC	42	23.825	18.956
971046C10	46	18.58	-16.25	SABL	15	1997	10	SC	42	23.825	18.956
971047C08	47	18.43	-16.27	ROCH	21	1997	10	SC	25	24.0015	17.904
971048C08	48	18.45	-16.35	VASE	41	1997	10	SC	25	24.0015	17.904
971049C08	49	18.43	-16.43	VASE	57	1997	10	SC	25	24.0015	17.904
971050C08	50	18.32	-16.48	VASE	128	1997	10	SC	25	24.0015	17.904
971051C08	51	18.2	-16.35	SAVE	60	1997	10	SC	25	24.0015	17.904
971052C08	52	18.33	-16.25	SABL	24	1997	10	SC	25	24.0015	17.904
971053C08	53	18.4	-16.18	SAVE	14	1997	10	SC	25	24.0015	17.904
971054C08	54	18.28	-16.23	SABL	20	1997	10	SC	25	24.0015	17.904
971055C08	55	18.22	-16.17	SABL	15	1997	10	SC	25	24.0015	17.904
971056C08	56	18.13	-16.32	VASE	50	1997	10	SC	25	24.0015	17.904
971057C08	57	18	-16.32	VASE	70	1997	10	SC	25	24.0015	17.904
971058C10	58	18.97	-16.42	VASE	100	1997	10	SC	42	23.825	18.956
971059C06	59	17.88	-16.42	VASE	100	1997	10	SC	66	24.645	18.3565
971060C06	60	17.83	-16.45	VASE	120	1997	10	SC	66	24.645	18.3565
971061C06	61	17.72	-16.33	VASE	77	1997	10	SC	66	24.645	18.3565
971062C06	62	17.63	-16.18	ROCH	35	1997	10	SC	66	24.645	18.3565
971063C06	63	17.83	-16.2	VASE	33	1997	10	SC	66	24.645	18.3565
971064C06	64	17.75	-16.33	VASE	30	1997	10	SC	66	24.645	18.3565
971065C06	65	17.63	-16.13	ROCH	16	1997	10	SC	66	24.645	18.3565
971066C06	66	17.52	-16.22	VASE	28	1997	10	SC	66	24.645	18.3565
971067C07	67	17.57	-16.53	VASE	80	1997	10	SC	43	24.912	9.358
971068C04	68	17.42	-16.45	VASE	100	1997	10	SC	51	24.885	16.593
971069C05	69	17.32	-16.5	VASE	103	1997	10	SC	283.5	25.086	10.406
971070C04	70	17.33	-16.3	VASE	40	1997	10	SC	51	24.885	16.593
971071C04	71	17.23	-16.3	SABL	30	1997	10	SC	51	24.885	16.593
971072C04	72	17.18	-16.37	VASE	43	1997	10	SC	51	24.885	16.593
971073C04	73	17.12	-16.42	VASE	60	1997	10	SC	51	24.885	16.593
971074C05	74	17.23	-16.5	VASE	98	1997	10	SC	283.5	25.086	10.406
971075C05	75	17	-16.57	VASE	79	1997	10	SC	283.5	25.086	10.406
971076C03	76	16.88	-16.6	VASE	76	1997	10	SC	71	25.323	6.294
971077C03	77	16.93	-16.5	ROCH	43	1997	10	SC	71	25.323	6.294
971079C03	79	16.73	-16.6	SABL	55	1997	10	SC	71	25.323	6.294
971081C03	81	16.65	-16.68	SABL	55	1997	10	SC	71	25.323	6.294
971082C03	82	16.58	-16.5	ROCH	20	1997	10	SC	71	25.323	6.294
971090C08	90	18.48	-16.27	SABL	23	1997	10	SC	25	24.0015	17.904
981011C17	11	20.13	-17.62	SABL	112	1998	10	SC	83	23.98	15.27
981012C17	12	20.43	-17.63	VASE	90	1998	10	SC	83	23.98	15.27
981013C17	13	20.35	-17.53	VASE	58	1998	10	SC	83	23.98	15.27
981030C14	30	19.58	-16.9	VASE	52	1998	10	SC	81.5	24.712	6.709
981031C14	31	19.52	-16.98	SABL	100	1998	10	SC	81.5	24.712	6.709
981047C08	47	18.43	-16.27	ROCH	21	1998	10	SC	34	25.205	7.3045
981048C08	48	18.45	-16.35	VASE	41	1998	10	SC	34	25.205	7.3045
981049C08	49	18.42	-16.45	VASE	54	1998	10	SC	34	25.205	7.3045
981050C09	50	18.32	-16.5	SAVE	127	1998	10	SC	72	25.228	5.127
981051C08	51	18.2	-16.35	SAVE	59	1998	10	SC	34	25.205	7.3045
981052C08	52	18.37	-16.18	SAVE	14	1998	10	SC	34	25.205	7.3045
981053C08	53	18.28	-16.23	SABL	20	1998	10	SC	34	25.205	7.3045
981054C08	54	18.22	-16.17	SABL	20	1998	10	SC	34	25.205	7.3045
981055C08	55	18.13	-16.32	VASE	47	1998	10	SC	34	25.205	7.3045
981056C08	56	18.07	-16.2	ROCH	24	1998	10	SC	34	25.205	7.3045
981057C08	57	18	-16.32	VASE	70	1998	10	SC	34	25.205	7.3045
981058C06	58	17.97	-16.42	VASE	100	1998	10	SC	18	25.444	8.109
981059C06	59	17.83	-16.45	VASE	120	1998	10	SC	18	25.444	8.109
981060C06	60	17.87	-16.33	VASE	79	1998	10	SC	18	25.444	8.109
981061C06	61	17.72	-16.33	VASE	77	1998	10	SC	18	25.444	8.109
981062C06	62	17.83	-16.2	VASE	23	1998	10	SC	18	25.444	8.109
981063C06	63	17.75	-16.2	ROCH	37	1998	10	SC	18	25.444	8.109
981064C06	64	17.63	-16.18	ROCH	36	1998	10	SC	18	25.444	8.109
981065C06	65	17.63	-16.13	ROCH	16	1998	10	SC	18	25.444	8.109
981066C06	66	17.52	-16.22	VASE	32	1998	10	SC	18	25.444	8.109
981067C06	67	17.57	-16.37	VASE	81	1998	10	SC	18	25.444	8.109
981068C07	68	17.53	-16.52	VASE	160	1998	10	SC	126	26.544	8.238
981069C04	69	17.42	-16.45	VASE	100	1998	10	SC	69	26.315	5.7695
981070C04	70	17.33	-16.3	VASE	45	1998	10	SC	69	26.315	5.7695
981071C04	71	17.23	-16.3	SABL	29	1998	10	SC	69	26.315	5.7695
981072C04	72	17.18	-16.37	VASE	43	1998	10	SC	69	26.315	5.7695
981073C04	73	17.12	-16.47	VASE	68	1998	10	SC	69	26.315	5.7695
981074C04	74	17.23	-16.45	VASE	80	1998	10	SC	69	26.315	5.7695
981076C05	76	17	-16.57	VASE	114	1998	10	SC	147	27	7.1375
981077C03	77	16.87	-16.6	VASE	75	1998	10	SC	252	26.3845	6.0575
981078C03	78	16.93	-16.5	ROCH	42	1998	10	SC	252	26.3845	6.0575
981080C03	80	16.73	-16.6	SABL	54	1998	10	SC	252	26.3845	6.0575
981081C03	81	16.73	-16.7	SABL	95	1998	10	SC	252	26.3845	6.0575
981082C03	82	16.65	-16.68	SABL	54	1998	10	SC	252	26.3845	6.0575
981083C03	83	16.6	-16.5	SABL	13	1998	10	SC	252	26.3845	6.0575
981232C13	32	19.38	-16.7	SABL	10	1998	12	CF	118	22.17	2.865
981233C13	33	19.33	-16.7	SABL	14	1998	12	CF	118	22.17	2.865
981234C13	34	19.25	-16.57	SABL	25	1998	12	CF	118	22.17	2.865
981235C13	35	19.22	-16.53	SABL	24	1998	12	CF	118	22.17	2.865
981236C13	36	19.12	-16.57	SABL	55	1998	12	CF	118	22.17	2.865
981237C13	37	19.07	-16.67	SABL	112	1998	12	CF	118	22.17	2.865
98411C17	11	20.48	-17.65	SABL	96	1998	4	SF	371	17.4805	4.47
98415C16	15	20.48	-17.32	SABL	36	1998	4	SF	754.5	18.681	6.698
98416C16	16	20.48	-17.15	SABL	26	1998	4	SF	754.5	18.681	6.698
98423C16	23	20.15	-17.48	VASE	44	1998	4	SF	754.5	18.681	6.698
98424C17	24	20.08	-17.52	VASE	60	1998	4	SF	371	17.4805	4.47
98425C16	25	20	-17.17	VASE	20	1998	4	SF	754.5	18.681	6.698
98426C15	26	19.92	-17.17	ROCH	23	1998	4	SF	93	18.732	6.814
98428C15	28	19.75	-17.05	SAVE	68	1998	4	SF	93	18.732	6.814
98429C14	29	19.58	-16.9	VASE	57	1998	4	SF	176.5	18.3165	5.3705
9842C16	2	20.48	-17.026	SAVE	12	1998	4	SF	754.5	18.681	6.698
98430C14	30	19.52	-16.98	SABL	100	1998	4	SF	176.5	18.3165	5.3705
98431C13	31	19.38	-16.7	SABL	12	1998	4	SF	24	19.047	5.216
98432C13	32	19.33	-16.7	SABL	15	1998	4	SF	24	19.047	5.216
98434C13	34	19.22	-16.53	SABL	25	1998	4	SF	24	19.047	5.216
98436C13	36	19.07	-16.67	SABL	112	1998	4	SF	24	19.047	5.216
9843C19	3	20.55	-17.13	SAVE	27	1998	4	SF	890	17.3445	4.1495
9844C19	4	20.65	-17.13	SABL	28	1998	4	SF	890	17.3445	4.1495
9845C19	5	20.68	-17.23	SAVE	38	1998	4	SF	890	17.3445	4.1495
9846C19	6	20.55	-17.3	SABL	38	1998	4	SF	890	17.3445	4.1495
98474C03	74	16.88	-16.6	VASE	73	1998	4	SF	627	19.392	22.876
98476C03	76	16.93	-16.5	ROCH	43	1998	4	SF	627	19.392	22.876
98477C03	77	16.73	-16.6	SABL	55	1998	4	SF	627	19.392	22.876
98478C03	78	16.73	-16.7	SABL	110	1998	4	SF	627	19.392	22.876
98479C03	79	16.65	-16.68	SABL	41	1998	4	SF	627	19.392	22.876
991211C17	11	20.43	-17.52	VASE	58	1999	12	CF	108	19.35	0.719
991212C16	12	20.38	-17.48	VASE	55	1999	12	CF	5414	17.85	1.732
991213C16	13	20.2	-17.48	VASE	45	1999	12	CF	5414	17.85	1.732
991214C17	14	20.1	-17.52	VASE	47	1999	12	CF	108	19.35	0.719
991217C16	17	20.1	-17.48	VASE	45	1999	12	CF	5414	17.85	1.732
991218C16	18	20.32	-17.25	SAVE	28	1999	12	CF	5414	17.85	1.732
991220C16	20	20.13	-17.13	SAVE	12	1999	12	CF	5414	17.85	1.732
991221C16	21	20.1	-17.18	SAVE	18	1999	12	CF	5414	17.85	1.732
991222C16	22	20	-17.25	SABL	18	1999	12	CF	5414	17.85	1.732
99124C19	4	20.58	-17.33	SABL	45	1999	12	CF	57	17.95	1.61
991256C06	56	17.95	-16.08	SAVE	11	1999	12	CF	19.5	21.175	2.217
991257C06	57	17.95	-16.28	VASE	64	1999	12	CF	19.5	21.175	2.217
991259C06	59	17.8	-16.48	VASE	158	1999	12	CF	19.5	21.175	2.217
99125C19	5	20.68	-17.35	ROCH	54	1999	12	CF	57	17.95	1.61
991260C06	60	17.68	-16.43	VASE	106	1999	12	CF	19.5	21.175	2.217
991262C06	62	17.65	-16.25	VASE	55	1999	12	CF	19.5	21.175	2.217
991263C06	63	17.77	-16.1667	ROCH	0	1999	12	CF	19.5	21.175	2.217
991264C06	64	17.77	-16.15	ROCH	25	1999	12	CF	19.5	21.175	2.217
991265C06	65	17.72	-16.1	ROCH	16	1999	12	CF	19.5	21.175	2.217
991266C06	66	17.6	-16.2	SABL	36	1999	12	CF	19.5	21.175	2.217
991267C04	67	17.47	-16.25	SABL	40	1999	12	CF	174	21.775	15.6315
991268C04	68	17.4	-16.35	VASE	62	1999	12	CF	174	21.775	15.6315
991269C04	69	17.33	-16.47	VASE	100	1999	12	CF	174	21.775	15.6315
99126C19	6	20.63	-17.48	SABL	61	1999	12	CF	57	17.95	1.61
991270C05	70	17.33	-16.58	VASE	138	1999	12	CF	25	21.942	13.123
991271C04	71	17.18	-16.23	SAVE	14	1999	12	CF	174	21.775	15.6315
991272C04	72	17.25	-16.28	ROCH	31	1999	12	CF	174	21.775	15.6315
991273C04	73	17.25	-16.43	VASE	71	1999	12	CF	174	21.775	15.6315
991274C05	74	17.15	-16.57	VASE	98	1999	12	CF	25	21.942	13.123
991275C05	75	17.05	-16.55	VASE	84	1999	12	CF	25	21.942	13.123
991276C03	76	16.95	-16.65	SABL	93	1999	12	CF	896	22.089	14.049
991277C03	77	16.87	-16.6	VASE	69	1999	12	CF	896	22.089	14.049
991278C03	78	16.78	-16.65	VASE	88	1999	12	CF	896	22.089	14.049
991279C03	79	16.62	-16.63	SABL	44	1999	12	CF	896	22.089	14.049
991280C03	80	16.57	-16.7	SABL	50	1999	12	CF	896	22.089	14.049
99128C20	8	20.55	-17.65	SABL	110	1999	12	CF	72	19.1325	0.962
99413C13	13	19.22	-16.63	VASE	62	1999	4	SF	104	18.291	2.9635
99414C13	14	19.22	-16.53	SABL	23	1999	4	SF	104	18.291	2.9635
99420C13	20	19	-16.75	VASE	20	1999	4	SF	104	18.291	2.9635
99421C11	21	18.85	-16.65	ROCH	127	1999	4	SF	209	17.9145	3.0355
99422C11	22	18.7	-16.53	VASE	98	1999	4	SF	209	17.9145	3.0355
99428C11	28	18.55	-16.5	VASE	107	1999	4	SF	209	17.9145	3.0355
99436C09	36	18.17	-16.52	VASE	184	1999	4	SF	102	17.98	18.512
9946C14	6	19.58	-16.88	VASE	52	1999	4	SF	27	17.385	2.424
99476C14	76	19.7	-16.98	VASE	35	1999	4	SF	27	17.385	2.424
99477C15	77	19.67	-17.1	VASE	171	1999	4	SF	495.5	17.442	3.357
99479C15	79	19.95	-17.15	ROCH	22	1999	4	SF	495.5	17.442	3.357
99480C15	80	19.93	-17.28	SABL	38	1999	4	SF	495.5	17.442	3.357
99481C15	81	19.97	-17.32	SAVE	40	1999	4	SF	495.5	17.442	3.357
99482C17	82	20.03	-17.52	SABL	79	1999	4	SF	73	17.13	2.06
99483C17	83	20.08	-17.58	VASE	100	1999	4	SF	73	17.13	2.06
99484C17	84	20.12	-17.52	VASE	47	1999	4	SF	73	17.13	2.06
99485C16	85	20.22	-17.48	VASE	47	1999	4	SF	279	17.238	2.312
99486C16	86	20.23	-17.32	SABL	27	1999	4	SF	279	17.238	2.312
99488C16	88	20.32	-17.45	VASE	44	1999	4	SF	279	17.238	2.312
99489C16	89	20.38	-17.47	VASE	53	1999	4	SF	279	17.238	2.312
9948C13	8	19.48	-16.78	SABL	15	1999	4	SF	104	18.291	2.9635
99491C17	91	20.43	-17.65	VASE	95	1999	4	SF	73	17.13	2.06
99496C16	96	20.48	-17.13	ROCH	25	1999	4	SF	279	17.238	2.312
99498C16	98	20.45	-17.32	SABL	35	1999	4	SF	279	17.238	2.312
99499C16	99	20.48	-17.32	SABL	36	1999	4	SF	279	17.238	2.312
971080C03	80	16.73	-16.7	SABL	100	1997	10	SC	71	25.323	6.294
981075C05	75	17.17	-16.62	VASE	110	1998	10	SC	147	27	7.1375
98410C20	10	20.63	-17.63	SABL	93	1998	4	SF	373.5	17.552	3.1465
98412C17	12	20.43	-17.63	VASE	90	1998	4	SF	371	17.4805	4.47
98413C17	13	20.35	-17.53	VASE	57	1998	4	SF	371	17.4805	4.47
98414C16	14	20.48	-17.48	VASE	57	1998	4	SF	754.5	18.681	6.698
98417C16	17	20.38	-17.1	ROCH	19	1998	4	SF	754.5	18.681	6.698
98418C16	18	20.3	-17.17	SABL	19	1998	4	SF	754.5	18.681	6.698
98419C16	19	20.28	-17.13	ROCH	18	1998	4	SF	754.5	18.681	6.698
98420C16	20	20.23	-17.2	SABL	16	1998	4	SF	754.5	18.681	6.698
98421C16	21	20.17	-17.17	SABL	17	1998	4	SF	754.5	18.681	6.698
98422C16	22	20.13	-17.3	SABL	21	1998	4	SF	754.5	18.681	6.698
98433C13	33	19.25	-16.58	SABL	25	1998	4	SF	24	19.047	5.216
98435C13	35	19.12	-16.57	SABL	55	1998	4	SF	24	19.047	5.216
9847C19	7	20.55	-17.45	SABL	57	1998	4	SF	890	17.3445	4.1495
9848C19	8	20.55	-17.45	SABL	66	1998	4	SF	890	17.3445	4.1495
9849C20	9	20.73	-17.58	SABL	80	1998	4	SF	373.5	17.552	3.1465
991210C17	10	20.42	-17.57	VASE	66	1999	12	CF	108	19.35	0.719
991215C17	15	20.07	-17.6	ROCH	110	1999	12	CF	108	19.35	0.719
991219C16	19	20.27	-17.17	SABL	18	1999	12	CF	5414	17.85	1.732
99122C19	2	20.5	-17.03	SABL	30	1999	12	CF	57	17.95	1.61
99123C16	3	20.45	-17.3	SABL	36	1999	12	CF	5414	17.85	1.732
991258C06	58	17.93	-16.38	VASE	100	1999	12	CF	19.5	21.175	2.217
991261C06	61	17.65	-16.32	VASE	73	1999	12	CF	19.5	21.175	2.217
99127C20	7	20.67	-17.58	SABL	80	1999	12	CF	72	19.1325	0.962
99129C17	9	20.45	-17.67	SABL	160	1999	12	CF	108	19.35	0.719
99415C13	15	19.08	-16.57	SABL	35	1999	4	SF	104	18.291	2.9635
99416C13	16	19.05	-16.5	SABL	34	1999	4	SF	104	18.291	2.9635
99417C13	17	19.13	-16.67	SABL	108	1999	4	SF	104	18.291	2.9635
99419C11	19	18.95	-16.52	VASE	45	1999	4	SF	209	17.9145	3.0355
99478C15	78	19.87	-17.15	ROCH	20	1999	4	SF	495.5	17.442	3.357
9947C14	7	19.53	-16.98	SABL	100	1999	4	SF	27	17.385	2.424
99487C16	87	20.18	-17.23	SABL	22	1999	4	SF	279	17.238	2.312
99490C17	90	20.37	-17.6	VASE	80	1999	4	SF	73	17.13	2.06
99492C16	92	20	-17.4833	SABL	97	1999	4	SF	279	17.238	2.312
99493C16	93	20.28	-17.17	SABL	18	1999	4	SF	279	17.238	2.312
99494C16	94	20.38	-17.1	ROCH	20	1999	4	SF	279	17.238	2.312
00358C16	58	20.1	-17.27	SAVE	21	2000	3	SF	63	19.704	21.1485
00360C16	60	20.15	-17.32	SABL	24	2000	3	SF	63	19.704	21.1485
011212C17	12	20.48	-17.65	SABL	96	2001	12	CF	1084.5	22.56	1.061
01454C10	54	18.5	-16.18	SAVE	11	2001	4	SF	122	8.906	2.397
01460C10	60	18.6	-16.45	SAVE	71	2001	4	SF	122	8.906	2.397
04228C16	28	20.1167	-17.3167	SABL	21	2004	2	SF	32	18.906	9.161
04231C16	31	20.2003	-17.2167	SABL	17	2004	2	SF	32	18.906	9.161
04232C16	32	20.2572	-17.2514	SAVE	25	2004	2	SF	32	18.906	9.161
04233C16	33	20.3014	-17.15	ROCH	19	2004	2	SF	32	18.906	9.161
04237C19	37	20.55	-17.3139	SABL	37	2004	2	SF	477	18.864	3.9795
04239C16	39	20.4717	-17.1464	ROCH	24	2004	2	SF	32	18.906	9.161
04255C10	55	18.6056	-16.4236	VASE	58	2004	2	SF	44	19.422	21.0525
04258C08	58	18.2667	-16.2222	SABL	19	2004	2	SF	218	19.251	25.6945
0425C20	5	20.5203	-17.6708	SABL	109	2004	2	SF	21	18.282	1.6835
0427C16	7	20.3539	-17.4261	VASE	40	2004	2	SF	32	18.906	9.161
0428C17	8	20.2792	-17.5778	SABL	64	2004	2	SF	153	18.438	1.821
051210C17	10	20.1833	-17.5833	VASE	92	2005	12	CF	443	20.598	1.864
051215C16	15	20.1	-17.3	ROCH	21	2005	12	CF	160	20.412	3.961
051218C16	18	20.2167	-17.2333	SABL	16	2005	12	CF	160	20.412	3.961
051219C16	19	20.25	-17.15	SABL	18	2005	12	CF	160	20.412	3.961
051220C16	20	20.25	-17.1167	SABL	16	2005	12	CF	160	20.412	3.961
051229C14	29	19.5833	-16.85	VASE	30	2005	12	CF	231	22.122	11.27
051235C13	35	19.15	-16.55	SAVE	46	2005	12	CF	437	22.281	23.49
05124C16	4	20.15	-17.25	SABL	27	2005	12	CF	160	20.412	3.961
05125C20	5	20.55	-17.5	SABL	58	2005	12	CF	344	20.106	7.75
051276C05	76	17.1833	-16.5667	VASE	80	2005	12	CF	558	24.021	0.976
05127C20	7	20.5	-17.5833	VASE	80	2005	12	CF	344	20.106	7.75
051287C03	87	16.8333	-16.7167	SABL	100	2005	12	CF	161.5	23.65	1.6335
064102C16	102	20.1333	-17.3333	VASE	22	2006	4	SF	7	17.976	9.858
064103C16	103	20.2	-17.3	SABL	21	2006	4	SF	7	17.976	9.858
064104C16	104	20.1833	-17.25	SABL	21	2006	4	SF	7	17.976	9.858
064105C16	105	20.1333	-17.25	SABL	21	2006	4	SF	7	17.976	9.858
064106C16	106	20.1	-17.2333	SABL	21	2006	4	SF	7	17.976	9.858
064113C20	113	20.5667	-17.65	SABL	110	2006	4	SF	696	17.262	6.223
06469C13	69	19.05	-16.5833	SABL	71	2006	4	SF	15	17.91	9.792
06482C16	82	20.35	-17.05	SABL	18	2006	4	SF	7	17.976	9.858
06483C16	83	20.35	-17.1167	ROCH	19	2006	4	SF	7	17.976	9.858
06484C16	84	20.3167	-17.1333	ROCH	20	2006	4	SF	7	17.976	9.858
06485C16	85	20.3333	-17.2	SABL	22	2006	4	SF	7	17.976	9.858
06486C16	86	20.3333	-17.1833	SABL	30	2006	4	SF	7	17.976	9.858
06487C16	87	20.35	-17.2667	SAVE	32	2006	4	SF	7	17.976	9.858
06488C16	88	20.35	-17.3	SABL	33	2006	4	SF	7	17.976	9.858
06499C15	99	19.95	-17.4	SAVE	45	2006	4	SF	15	18.051	6.1255
091217C20	17	20.5689	-17.5381	SABL	68	2009	12	CF	374	20.886	1.235
091218C17	18	20.4711	-17.6458	SABL	94	2009	12	CF	28	22.056	1.385
09127C16	7	20.05	-17.1667	ROCH	17	2009	12	CF	70	20.778	3.685
104105C16	105	20.2025	-17.2453	SABL	24	2010	4	SF	26	17.307	9.721
104106C16	106	20.2158	-17.3067	SABL	28	2010	4	SF	26	17.307	9.721
104117C19	117	20.55	-17.3	SABL	38	2010	4	SF	60	16.884	15.1535
10416C16	16	20.14	-17.2969	SABL	20	2010	4	SF	26	17.307	9.721
10428C14	28	19.5	-16.975	SABL	98	2010	4	SF	60	19.818	4.537
10445C13	45	19.0183	-16.6983	SABL	118	2010	4	SF	85.5	18.915	4.9375
10469C06	69	17.9444	-16.2875	VASE	67	2010	4	SF	85	18.444	18.693
10471C06	71	17.6933	-16.2883	VASE	64	2010	4	SF	85	18.444	18.693
10472C06	72	17.7617	-16.2131	ROCH	40	2010	4	SF	85	18.444	18.693
10473C06	73	17.7667	-16.1458	ROCH	20	2010	4	SF	85	18.444	18.693
