# Supplementary material for: Spatio-Temporal Dynamics of Exploited Groundfish Species Assemblages Faced to Environmental and Fishing Forcings: Insights from the Mauritanian Exclusive Economic Zone
Source: PLoS One. 2015 Oct 27;10(10):e0141566. doi: 10.1371/journal.pone.0141566 (PMC4623501; doi:10.1371/journal.pone.0141566)
Supplement: S1 File — The zip file contains i) the R script used to analyze the stability and the variability of groundfish species assemblages abundance, environmental and fishing parameters in the Mauritanian Exclusive Economic Zone, ii) three data files (.txt format) of the list of groundfish species names, family names, their code, assemblage to which they belong, sedimentary and bottom types (spec.txt); environmental and fishing variables (env.txt); groundfish species abundance (bio.txt). (ZIP) [file pone.0141566.s001.zip › S1 File/R_script.R]

#####################################################################################
####  S1 File: R script to analyze the stability and the variability of groundfish    
####  species assemblages abundance, environmental and fishing variables on the     
####  Mauritanian Exclusive Economic Zone.                 		          
#####################################################################################
#####################################################################################
####   This document is part of the Supporting Information of the article entitled:    
####   "Spatio-Temporal Dynamic of Exploited Groundfish Assemblages Faced to    
####   Environmental and Fishing Forcings: Insights on Mauritanian Exclusive           
####   Economic Zone"                                                                                              
####   by Sa�kou Oumar Kid�, Claude Mant�, Laurent Dubroca, Herv� Demarcq,     
####   Bastien M�rigot.                                                     
############################################################################
############################################################################
####   Files needed (data set) for running R script                         		            
####   1- "spec.txt"  for species taxonomy                      		            
####   2- "env.txt"   for environmental and fishing variables   	            
####   3- "bio.txt"   for species abundance                     		            
############################################################################
############################################################################
##### packages to load
require(ade4)
require(reshape)
require(lattice)
require(cluster)
require(colorRamps)
require(maptools)
require(rgl)
require(RColorBrewer)
require(ggplot2)
require(cowplot)
require(plotrix)

###### Load data files
#### Load the "spec.txt" data file       
#caracsp<-read.table(file=file.choose(),header=TRUE)
caracsp<-read.table(file="spec.txt",header=TRUE)
caracsp<-caracsp[order(caracsp[,1]),]

#### Load the "env.txt" data file
#env<-read.table(file=file.choose(),header=TRUE)
env<-read.table(file="env.txt",header=TRUE)
names(env)<-c("id","station","y","x","substrate","depth","year","month",
              "season","OpNu","SST","chla")

#### Load the "bio.txt" data file
#bio<-read.table(file=file.choose(),header=TRUE)
bio<-read.table(file="bio.txt",header=TRUE)
names(bio)[1]<-"id"
dat<-merge(env,bio,by.x="id",by.y="id",all.x=T,all.y=T)
tabenv<-dat[,c(10,11,12)]
tabsp<-dat[,13:83]
idyear<-as.factor(dat$year)
idseason<-as.factor(dat$season)
idmonth<-as.factor(dat$month)
idsub<-as.factor((dat$substrate))
defdepth<-c(0,20,50,80,201)
defdepth0<-paste("[",defdepth[1:(length(defdepth)-1)],"-",
          defdepth[2:length(defdepth)],"]",sep="")
defdepth[length(defdepth)]<-defdepth[length(defdepth)]+1
iddepth<-as.factor(defdepth0[findInterval(dat$depth,defdepth)])
### Labels choosen for the four main bathymetric strata
idtab<- factor(iddepth, labels=c("CS","US","MS","OS"))  
table(idtab)

### normed Principal component analysis on Log transformed (x+1) groundfish abundance data table
### and environment & fishing data table
dudi1  <-  dudi.pca(log10(tabsp  +  1),  scale  =  TRUE,  center  =  TRUE,
scan  =  FALSE,  nf  =  6)
dudi2  <-  dudi.pca(tabenv,  scann  =  FALSE,  scale  =  TRUE,  center  =  TRUE,
        nf  =  6)

#### Co-inertia analysis of tables series crossed between 
###  variables calculated in the two tables        
wit1  <-  wca(dudi1,  idtab,  scan  =  FALSE,  nf  =  6)
wit2  <-  wca(dudi2,  idtab,  scan  =  FALSE,  nf  =  6)
kta1  <-  ktab.within(wit1)
kta2  <-  ktab.within(wit2)
kcoi  <-  ktab.match2ktabs(kta1,  kta2)

###  Partial triadic analysis used to analyse the series of crosstabs
ptacoi  <-  pta(kcoi,  scan  =  FALSE,  nf  =  6)

##### The functions used to achieve the graphical STATICO output 
##### used in the manuscrit
pltinter<-function(ptacoi)          {
  axepercent<-round(ptacoi$RV.eig/sum(ptacoi$RV.eig)*100,0)
  texte<-paste("Axis 1:",axepercent[1],"% / Axis 2:",axepercent[2],
  "% of the total inertia")
          s.corcircle(ptacoi$RV.coo[,1:2],fullcircle=FALSE,cgrid=1,
          possub="topleft",sub=texte)
          l0 <- length(ptacoi$RV.eig)
          add.scatter.eig(ptacoi$RV.eig, l0, 1, 2, 
          posi = "bottomleft", ratio = 1/4)
                                    }
pltcompenv<-function(ptacoi)        {
 axepercent<-as.character(round(ptacoi$eig/sum(ptacoi$eig)*100,1))
  pc1<-paste("PC 1 (",axepercent[1],"%)")
  pc2<-paste("PC 2 (",axepercent[2],"%)")
  pc3<-paste("PC 3 (",axepercent[3],"%)")
          plot(ptacoi$co[,1,2],type="n",xlab=pc1,ylab=pc2,
          main="Compromise: axes 1 and 2")
          abline(h=0,v=0)
          s.arrow(ptacoi$co, possub = "topleft",add.=TRUE)
          plot(ptacoi$co[,c(1,3)],type="n",xlab=pc1,ylab=pc3,
          main="Compromise: axes 1 and 3")
          abline(h=0,v=0)
          s.arrow(ptacoi$co[,c(1,3)], possub = "topleft",add.=TRUE)
                                    }
pltcompsp<-function(ptacoi,caracsp) {
  axepercent<-as.character(round(ptacoi$eig/sum(ptacoi$eig)*100,1))
  pc1<-paste("PC 1 (",axepercent[1],"%)")
  pc2<-paste("PC 2 (",axepercent[2],"%)")
  pc3<-paste("PC 3 (",axepercent[3],"%)")
        clusfct <- function(x,k){
        tree1<-as.hclust(agnes(dist(x),method="average"))
        gp1<-cutree(tree1,k)
        return(list(cluster=gp1))
                                    } 
        pipo<-clusGap(ptacoi$li[,1:3],clusfct,10,B=1000,verbose=FALSE)
        maxgp<-maxSE(pipo$Tab[-c(1:3),3],pipo$Tab[-c(1:3),4],"Tibs2001SEmax")+3
        tree1<-as.hclust(agnes(dist(ptacoi$li[,1:3]),method="average"))
        gp1<-cutree(tree1,maxgp)
        plot(pipo)
        abline(h=gp1)
        print(ftable(caracsp[,2],gp1))
        plot(ptacoi$li[,1,2],type="n",xlab=pc1,ylab=pc2,
        main="Compromise: species"); abline(h=0,v=0)
        s.class(ptacoi$li[,1,2],as.factor(gp1),cell=0,cstar=1,cgrid=0,
        axesell=FALSE,add.plot=TRUE,col=rep("dark grey",length(unique(gp1))))
        pointLabel(ptacoi$li[,1],ptacoi$li[,2],labels=nomcourt,cex=.6,doPlot=T)
        plot(ptacoi$li[,c(1,3)],type="n",xlab=pc1,ylab=pc3,
        main="Compromise: species"); abline(h=0,v=0)
        s.class(ptacoi$li[,c(1,3)],as.factor(gp1),cell=0,cstar=1,cgrid=0,
        axesell=FALSE,add.plot=TRUE,col=rep("dark grey",length(unique(gp1))))
        pointLabel(ptacoi$li[,1],ptacoi$li[,3],labels=nomcourt,cex=.6,doPlot=T)
                                                      }
pltstatico<-function(ptacoi,caracsp,idtab,label,dat)  {
        pltinter(ptacoi)
        pltcompenv(ptacoi)
        pltcompsp(ptacoi,caracsp)
                                                      }
############################
# Interstructure Fig 4
############################
pltinter(ptacoi)


###


#### Functions generating temporal trajectories (Years)
plttraj<-function(ptacoi,caracsp,idtab,idyear,whichyear=1997:2010){
        pipo<-ptacoi$supIX
        pipo$id<-"Species assemblages"
        pipo$year<-idyear
        pipo$idtab<-idtab
        pipo2<-ptacoi$supIY
        pipo2$id<-"Environment and fishing effort"
        pipo2$year<-idyear
        pipo2$idtab<-idtab
        pipo<-rbind(pipo,pipo2)
        names(pipo)[1:3]<-c("Axis.1","Axis.2","Axis.3")
        couleur<-c("red","blue")
        trellis.par.set(superpose.symbol = list(col=couleur,pch=20),
        superpose.line=list(col=couleur))
        cloud(Axis.3~Axis.2+Axis.1|year*idtab,data=pipo,relation="free",
        group=id,cex=.5,scales=list(arrows=FALSE,cex=.6,relation="free"),
        type=c("p","h"),auto.key = list(columns=2,cex=1,title="Trajectories"),
        subset=year%in%whichyear)
                                                                  }
 ##### Functions generating spatial trajectories for some statistical squares 
 ##### in the three main geographical areas (North, Center and South)
 plttrajstation<-function(ptacoi,caracsp,idtab,idyear,dat,
            limxy=c(-17.5,-17.4,19.5,20.5))               {
        pipo<-ptacoi$supIX
        pipo$id<-"Species assemblages"
        pipo$year<-idyear
        pipo$idtab<-idtab
        pipo$station<-dat$station
        pipo2<-ptacoi$supIY
        pipo2$id<-"Environment and fishing effort"
        pipo2$year<-idyear
        pipo2$idtab<-idtab
        pipo2$station<-dat$station
        pipo<-rbind(pipo,pipo2)
        names(pipo)[1:3]<-c("Axis.1","Axis.2","Axis.3")
        testx<-limxy[1]<=dat$x&dat$x<=limxy[2]
        testy<-limxy[3]<=dat$y&dat$y<=limxy[4]
        pipo0<-pipo[testx&testy,]
        couleur<-matlab.like(14)
        titre<-paste("Trajectories in",limxy[1],"and",limxy[2],"/",
        limxy[3],"and",limxy[4])
        trellis.par.set(superpose.symbol = list(col=couleur,cex=2,pch=20),
        superpose.line=list(col=couleur))
        cloud(Axis.3~Axis.2+Axis.1|id,data=pipo0,relation="free",cex=2,
        group=year,scales=list(arrows=FALSE,cex=1,relation="free"),
        type=c("p","h"),auto.key = list(columns=4,cex=1,title=titre))
                                                            }
oldcode<-function(ptacoi,caracsp,idtab,label,dat)           {
        if(FALSE)                                           {
        listidtab<-as.character(sort(unique(idtab)))
        listyear<-list(1997:2001,2002:2006,2007:2010)
        for(k in 1:3)                                       {
        rangex<-range(c(ptacoi$supIY[,1],ptacoi$supIX[,1]))
        rangey<-range(c(ptacoi$supIY[,2],ptacoi$supIX[,2]))
        for(i in 1:length(listidtab))                       {
        for(j in listyear[[k]])                             {
        test<-as.character(idtab)%in%listidtab[i]&label==j
        xyzenv<-ptacoi$supIY[test,]
        xyzenv$station<-dat$station[test]
        xyzenv$id<-"Environment and fishing effort"
        xyzsp<-ptacoi$supIX[test,]
        xyzsp$station<-dat$station[test]
        xyzsp$id<-"Species assemblages"
        xyz<-rbind(xyzenv,xyzsp)
        label0<-label[test]
        plot(xyz[,1,2],type="n",main=paste(listidtab[i],j),
        xlim=rangex,ylim=rangey)
        symbols(xyzenv[,1],xyzenv[,2],circle=(xyzenv[,3]-min(xyzenv[,3])),
        inches=.2,add=T,fg="red")
        symbols(xyzsp[,1],xyzsp[,2],circle=(xyzsp[,3]-min(xyzsp[,3])),
        inches=.2,add=T,fg="blue")
        s.class(xyz[,c(1,2)],as.factor(xyz$id),cell=1,cstar=1,cgrid=0,
        axesell=FALSE,add.plot=TRUE,col=c("red","blue"))
                                                              }
                                                              }
                                                              }
                                                              }
                                                              }
  traj2<-function(ptacoi,idtab,label)                         {
  legligne<-c("solid", "dashed", "dotted", "dotdash","longdash")
      rangexbio<-range(ptacoi$supIX[,1])
      rangeybio<-range(ptacoi$supIX[,2])
      rangexenv<-range(ptacoi$supIY[,1])
      rangeyenv<-range(ptacoi$supIY[,2])
      rangex<-range(c(rangexbio,rangexenv))
      rangey<-range(c(rangeybio,rangeyenv))
      print(rangex)
      print(rangey)
      rangex<-c(-2,2)
      rangey<-c(-3,3)
      nbtab<-nrow(ptacoi$RV)
      listtab<-sort(unique(idtab))
      for(i in 1:nbtab)                                       {
      test<-idtab%in%listtab[i]
      xybio<-ptacoi$supIX[test,1:2]
      xyenv<-ptacoi$supIY[test,1:2]
      moisbio<-label[test]
      xbio<-tapply(xybio[,1],moisbio,mean,na.rm=TRUE)
      ybio<-tapply(xybio[,2],moisbio,mean,na.rm=TRUE)
      xenv<-tapply(xyenv[,1],moisbio,mean,na.rm=TRUE)
      yenv<-tapply(xyenv[,2],moisbio,mean,na.rm=TRUE)
      s.class(xybio,as.factor(moisbio),add.plot=FALSE,
      axesell=FALSE,cell=0,clabel=0,xlim=rangex,ylim=rangey,cgrid=1.5,cpoint=0)
      x1bio<-spline(c(xbio,xbio[1]),method="periodic")
      y1bio<-spline(c(ybio,ybio[1]),method="periodic")
      abline(h=0,v=0)
      cpt<-1
      abline(h=0,v=0)
      x1<-spline(c(xenv,xenv[1]),method="periodic")
      y1<-spline(c(yenv,yenv[1]),method="periodic")
      s.class(xyenv,as.factor(moisbio),add.plot=TRUE,
      axesell=FALSE,cell=0,clabel=1.6,cgrid=1.2,cpoint=0)
      lines(x1$y,y1$y,lwd=2.5,col="dark grey")#lty="dotted")
      points(xenv,yenv,pch=20)#lty="dotted")
      for(j in 1:12)                                          {
      lines(c(xbio[j],xenv[j]),c(ybio[j],yenv[j]),lty="dotted")
                                                              }
      lines(x1bio$y,y1bio$y,lwd=3,col="black")#lty="dashed")
      mtext(listtab[i],3,-1,adj=0,cex=1.2)
                                                              }
      plot(0,type="n",frame=FALSE,axes=FALSE)
      legend("bottomleft",c("Species assemblages",
      "Environment and fishing effort"),lty=1,col=c("black","dark grey"),
      lwd=3,bg="white",inset=.06,cex=1.1)
                                                              }
traj1<-function(ptacoi,year,label)                            {
      legligne<-c("solid", "dashed", "dotted", "dotdash","longdash")
      listyear<-sort(unique(year))
      rangexbio<-range(ptacoi$supIX[,1])
      rangeybio<-range(ptacoi$supIX[,2])
      rangexenv<-range(ptacoi$supIY[,1])
      rangeyenv<-range(ptacoi$supIY[,2])
      rangex<-range(c(rangexbio,rangexenv))
      rangey<-range(c(rangeybio,rangeyenv))
      rangey[1]<--3
      print(rangex)
      print(rangey)
      rangex<-c(-2.3,2.1)
      rangey<-c(-3.1,3.4)
      for(i in 1:14)                                            {
      test<-year==1996+i
      xybio<-ptacoi$supIX[test,1:2]
      xyenv<-ptacoi$supIY[test,1:2]
      moisbio<-label[test]
      xbio<-tapply(xybio[,1],moisbio,mean,na.rm=TRUE)
      ybio<-tapply(xybio[,2],moisbio,mean,na.rm=TRUE)
      xenv<-tapply(xyenv[,1],moisbio,mean,na.rm=TRUE)
      yenv<-tapply(xyenv[,2],moisbio,mean,na.rm=TRUE)
      s.class(xybio,as.factor(moisbio),add.plot=FALSE,axesell=FALSE,
      cell=0,clabel=0,xlim=rangex,ylim=rangey,cgrid=1.5,cpoint=0)
      x1bio<-spline(c(xbio,xbio[1]),method="periodic")
      y1bio<-spline(c(ybio,ybio[1]),method="periodic")
      abline(h=0,v=0)
      cpt<-1
      abline(h=0,v=0)
      x1<-spline(c(xenv,xenv[1]),method="periodic")
      y1<-spline(c(yenv,yenv[1]),method="periodic")
      lines(x1$y,y1$y,lwd=2.5,col="dark grey")#lty="dotted")
      points(xenv,yenv,pch=20)#lty="dotted")
      for(j in 1:12)                                            {
      lines(c(xbio[j],xenv[j]),c(ybio[j],yenv[j]),lty="dotted")
                                                                }
      lines(x1bio$y,y1bio$y,lwd=3,col="black")#lty="dashed")
      s.class(xybio,as.factor(moisbio),add.plot=TRUE,axesell=FALSE,
      cell=0,clabel=1.4,cgrid=1.2,cpoint=0)
      mtext(listyear[i],3,-1,adj=0,cex=1.2)
                                                                }
      plot(0,type="n",frame=FALSE,axes=FALSE)
      legend("bottomleft",
      c("Species assemblages","Environment and fishing effort"),
      lty=1,col=c("black","dark grey"),lwd=3,bg="white",inset=.06,cex=1.1)
                                                                }
################################################################################################
####===================== Compromise analysis ================================####
####========================================================================####
####=====1- Eigenvalues Histogram of the Compromise Analysis======================####
####========================================================================####
     eig<-(ptacoi$eig/sum(ptacoi$eig))*100
     barplot(eig,ylim=c(0,80),border="gray")
     box()

####========================================================================####
####=====2- compromise analysis on environment and fishing effort ===================####
####============================ en 3D parameters (Fig. 5) ============================####
####========================================================================####
      pltcompenv3D<-function(ptacoi)                                        {
      axepercent<-as.character(round(ptacoi$eig/sum(ptacoi$eig)*100,0))
      axis1<-paste("Axis 1 (",axepercent[1],"%)")
      axis2<-paste("Axis 2 (",axepercent[2],"%)")
      axis3<-paste("Axis 3 (",axepercent[3],"%)")
      limx<-c(min(c(ptacoi$co[,1]-.1,-.1)),max(c(ptacoi$co[,1]+.1,.1)))
      limy<-c(min(c(ptacoi$co[,2]-.1,-.1)),max(c(ptacoi$co[,2]+.1,.1)))
      limz<-c(min(c(ptacoi$co[,3]-.1,-.1)),max(c(ptacoi$co[,3]+.1,.1)))
      plot3d(ptacoi$co[,1:3],cex.axis=2,xlim=limx,ylim=limy,zlim=limz,
      xlab=axis1,ylab=axis2,zlab=axis3)
      text3d(ptacoi$co[,1:3],cex=2,text=rownames(ptacoi$co))
      for(i in 1:3)                                                   {
      segments3d(rbind(ptacoi$co[i,1:3],c(0,0,0)),lwd=1.5)
                                                                      }
                                                                      }
    pltcompenv3D(ptacoi)
    planes3d(0,0,1,col="gray100",alpha=.5)
    planes3d(1,0,0,col="gray20",alpha=.5)
    planes3d(0,1,0,col="white",alpha=.5)

####========================================================================####  
####=====3- Compromise analysis on groundfish species assemblages ==================####
####========================================================================####
#### A UPGMA method of classification performed at the compromise analysis step 
#### on 71 groundfish species, in order to identify assemblages
      tree<-hclust(dist(ptacoi$li[,c(1,2,3)]),method="average")
      gp<-cutree(tree,k=4)

#### Labels groups representing the main groundfish species assemblages
    labeltemp<-gp
    ftable(row.names(ptacoi$li),gp)
    gp <- factor(gp, labels=c("COA","INZ","EDG","SHE"))
    tapply(row.names(ptacoi$li),gp,print)

#### Factor maps plots of the compromise analysis for 2 axes (Fig. 6)
    plot(ptacoi$li[,c(1,2)],type="n",cex.axis=1,cex.lab=1
     ,xlab="Axis 1 (74%)",ylab="Axis 2 (18%)",xlim=c(-0.6,0.25))
    abline(v=0,h=0,lty=2,col="black")
    s.class(ptacoi$li[,c(1,2)],as.factor(gp),cell = 0, cstar = 1, cgrid = 0, clabel = 0, cpoint = 0, axesell=FALSE,add.plot=TRUE,col=rep("dark grey",nrow(ptacoi$li)))
    gp<-as.character(gp)
    listgp<-unique(gp)
    couleur<-c("red","blue","green","black")
    lcoul<-gp;lcoul[lcoul=="COA"]<-"red"
    lcoul[lcoul=="EDG"]<-"blue"
    lcoul[lcoul=="INZ"]<-"green"
    lcoul[lcoul=="SHE"]<-"black"
    xy0<-data.frame(x=ptacoi$li[,1],y=ptacoi$li[,2])
    xylab<-data.frame(apply(ptacoi$li[,1:2],2,function(a){tapply(a,gp,mean)}))
    xylab0<-xylab
    names(xylab0)<-c("x","y")
    xy1<-rbind(xy0,xylab0)
    xylb<-c(rownames(ptacoi$li),rep("       ",4))
    s.class(ptacoi$li[,c(1,2)],as.factor(gp),cell = 0, cstar = 0, cgrid = 0, clabel = 0, cpoint =1, axesell=FALSE,add.plot=TRUE,col=couleur)
    pointLabel (xy0[,1],xy0[,2], labels = paste("", rownames(ptacoi$li),"", sep=""), cex=.7)
    #mtext("A",side=3,line=-3,cex=3,at=0.2,font=2)
    legend("bottomleft",rownames(xylab),col=couleur,pch=20,pt.cex=2,inset=.01)
    ppi<-300
    dev.copy(png,"fig6.png",w=6*ppi,h=6*ppi,res=ppi)
    dev.off()

#### 3D plot of the assemblage compromise
      pltcompsp3D<-function(ptacoi,gp){
      axepercent<-as.character(round(ptacoi$eig/sum(ptacoi$eig)*100,0))
      axis1<-paste("Axis 1 (",axepercent[1],"%)")
      axis2<-paste("Axis 2 (",axepercent[2],"%)")
      axis3<-paste("Axis 3 (",axepercent[3],"%)")
      limx<-c(min(c(ptacoi$li[,1]-.1,-.0)),max(c(ptacoi$li[,1]+.1,.0)))
      limy<-c(min(c(ptacoi$li[,2]-.1,-.0)),max(c(ptacoi$li[,2]+.1,.0)))
      limz<-c(min(c(ptacoi$li[,3]-.1,-.0)),max(c(ptacoi$li[,3]+.1,.0)))
      plot3d(ptacoi$li[,1:3],cex.axis=2,xlim=limx,ylim=limy,zlim=limz,
      xlab=axis1,ylab=axis2,zlab=axis3,size=0,cex=3)
      gp<-as.character(gp)
      listgp<-unique(gp)
      couleur<-c("red","blue","green","black")
      lcoul<-gp;lcoul[lcoul=="COA"]<-"red"
      lcoul[lcoul=="INZ"]<-"blue"
      lcoul[lcoul=="EDG"]<-"green"
      lcoul[lcoul=="SHE"]<-"black"
      for(j in 1:length(listgp)){
        xyztmp<-ptacoi$li[gp%in%listgp[j],]
	xyz0<-apply(xyztmp,2,mean)
        for(i in 1:nrow(ptacoi$li)){
         segments3d(rbind(xyztmp[i,1:3],xyz0),lwd=2,alpha=.7,color=couleur[j])
        }
	xyz0[3]<--.2
        text3d(xyz0,cex=2,text=listgp[j],color=couleur[j])
       }
      }
    pltcompsp3D(ptacoi,gp)
    planes3d(0,0,1,col="gray100",alpha=.3)
    planes3d(1,0,0,col="gray20",alpha=.3)
    planes3d(0,1,0,col="white",alpha=.3)
    text3d(data.frame(0.3,0,0.3),cex=2,text="B", font=2) 
    rgl.snapshot("fig6.png")


####========================================================================####     
####=================== Trajectories =============================####
####========================================================================####
####   1- define a fonction to plot a stratum for some years with env time series

    #recalculate some stuff (axes 3 in class...)
       pipo<-ptacoi$supIX
       pipo$id<-"Species assemblages"
       pipo$year<-idyear
       pipo$idtab<-idtab
       pipo$idmonth<-idmonth
       pipo$idst<-dat$id
       pipo$idlat<-round(dat$y)
       pipo$x<-dat$x;pipo$y<-dat$y
       pipo2<-ptacoi$supIY
       pipo2$id<-"Environment and fishing effort"
       pipo2$year<-idyear
       pipo2$idtab<-idtab
       pipo2$idmonth<-idmonth
       pipo2$idlat<-round(dat$y)
       pipo2$idst<-dat$id
       pipo2$x<-dat$x;pipo2$y<-dat$y
       pipo<-rbind(pipo,pipo2)
       names(pipo)[1:3]<-c("Axe.1","Axe.2","Axe.3")
       #redefine Axes3 scales
       #seqval<-seq(-5,6,.5)
       seqval<-c(-7,-2,-.1,.1,2,7)
       seqvallab<-paste0("[",seqval[-length(seqval)],",",seqval[-1],"[")
       pipo$a3<-factor(seqvallab[findInterval(pipo$Axe.3,seqval)],levels=seqvallab)
       seqval<-seqval[-1]


####### Trajectories plots for each areas (Fig 7-9)

       #a plot function
     pltcleartrajall<-function(listtab="MS",listyear=c(1997:2010),pipo,dat,namestrat="",limxy){
	if(namestrat==""){
	  titre<-paste0("Trajectory plot for ",unique(pipo$idtab[whichsel]))
	}else{
	  titre<-paste0("Trajectory plot for ",namestrat)
	}
     #spatial selection !
       testx<-limxy[1]<=pipo$x&pipo$x<=limxy[2]
       testy<-limxy[3]<=pipo$y&pipo$y<=limxy[4]
       whichsel<-pipo$idtab%in%listtab&pipo$year%in%listyear&testx&testy
       print(table(whichsel))
       pipo0<-pipo[whichsel,]
       pipo0$year<-as.numeric(as.character(pipo0$year))
       #rescale the value 0->0.5, min->0, max->1
       #pipo0$Axis.1<-rescale(pipo0$Axe.1,c(0,1))
       #pipo0$Axis.2<-rescale(pipo0$Axe.2,c(0,1))
       #pipo0$Axis.3<-rescale(pipo0$Axe.3,c(0,1))
       ###################################################################
	#spline stuff
       xx<-tbl_df(pipo0)%>%group_by(id,idtab,year)%>%summarise(x=mean(Axe.1,na.rm=T),y=mean(Axe.2,na.rm=T),z=mean(Axe.3,na.rm=T))
       print(summary(xx))
       listidtab<-unique(xx$idtab)
       listid<-unique(xx$id)
       xxsp<-data.frame(idtab="",id="",year="",x=NA,y=NA,z=NA)
       par(mfrow=c(4,4))
       for(i in 1:length(listidtab)){
       	for(j in 1:length(listid)){
		xxx<-xx$x[xx$idtab==listidtab[i]&xx$id==listid[j]]
		yyy<-xx$y[xx$idtab==listidtab[i]&xx$id==listid[j]]
		zzz<-xx$z[xx$idtab==listidtab[i]&xx$id==listid[j]]
		yearid<-as.numeric(as.character(xx$year[xx$idtab==listidtab[i]&xx$id==listid[j]]))
		xxxsp<-spline(yearid,xxx,method="fmm",n=100,xout=seq(min(yearid),max(yearid),.1))
		yyysp<-spline(yearid,yyy,method="fmm",n=100,xout=seq(min(yearid),max(yearid),.1))$y
		zzzsp<-spline(yearid,zzz,method="fmm",n=100,xout=seq(min(yearid),max(yearid),.1))$y
		yearid<-xxxsp$x
		xxxsp<-xxxsp$y
		#yyysp<-spline(yyy,method="periodic",n=100)$y
		xxsp<-rbind(xxsp, data.frame(idtab=listidtab[i],id=listid[j],year=yearid,x=xxxsp,y=yyysp,z=zzzsp))
		plot(xxx,yyy)
		lines(xxxsp,yyysp)
	}
       }
       xxsp<-xxsp[-1,];xxsp$xcenter<-xxsp$x;xxsp$ycenter<-xxsp$y;xxsp$year<-as.numeric(xxsp$year)
       #prepare a new pipo with center
       piponew<-left_join(pipo0[,1:6],xx)
       print(summary(xxsp))
       print(summary(pipo0))
       p1<-ggplot(xxsp,aes(x=x,y=y,label=year,colour=z))+
		#geom_segment(data=piponew,aes(x=Axe.1,xend=x,y=Axe.2,yend=y),alpha=1,col="black",linetype="dotted")+
		#geom_point(data=pipo0,aes(x=Axe.1,y=Axe.2,colour=Axe.3),alpha=1)+
       		geom_hline(aes(intercept=0),color="dark grey")+
       		geom_vline(aes(intercept=0),color="dark grey")+
       		geom_path(size=2)+#, arrow = arrow(ends = "last"))+
		#scale_fill_brewer(palette = "Spectral")+
		#scale_colour_gradient2(low="green",mid="blue",high="red",limits=range(xxsp$z))+
		scale_colour_gradient2("Axis 3",limits=range(xxsp$z))+
       		geom_text(data=xx,aes(x=x,y=y,label=substr(year,3,4)),size=4,colour="red")+#,position=position_jitter(h=.2,w=.2))+#, arrow = arrow(ends = "last"))+
       facet_wrap(idtab~id,ncol=2,scale="free")+
       xlab("Axis 1")+ylab("Axis 2")+
       theme(panel.border=element_rect(fill=NA,color="black",size=1,linetype="solid"),
	     strip.background = element_rect(colour="black"),
	     legend.position="bottom",
	     panel.background = element_rect(fill="grey90"),
	      panel.grid.major =  element_line(colour = "white")
	     )+
       background_grid(major = "xy", minor = "none")
       #a quick map
        testx<-limxy[1]<=pipo$x&pipo$x<=limxy[2]
        testy<-limxy[3]<=pipo$y&pipo$y<=limxy[4]
      p0<-ggplot(pipo,aes(x=x,y=y,shape=idtab),asp=.5)+geom_point()+
         geom_point(data=pipo[testx&testy,],aes(x=x,y=y),col="red")+xlab("Longitude")+ylab("Latitude")+
	 coord_fixed()+
       theme(panel.border=element_rect(fill=NA,color="black",size=0.5,linetype="solid"),
	     strip.background = element_rect(colour="black"),
	     legend.position="bottom",
	     panel.background = element_blank())+
       background_grid(major = "xy", minor = "none")
       return(list(p0,p1))
     }

 # pltcleartrajall(c("CS","OS","US","MS"),listyear=c(1997:2010),pipo=pipo,dat=dat,namestrat="the deeper depth stratum",limxy)
 #north
 limsup<-c(17.6,19.2,19.2)
 liminf<-c(16,17.6,17.6)

 
 for(i in 1:3){
  limxy<-c(-20,-15,liminf[i],limsup[i])
  p1<-pltcleartrajall(c("CS","OS","US","MS"),listyear=c(1997:2010),pipo=pipo,dat=dat,namestrat="the deeper depth stratum",limxy)
  plot_grid(p1[[1]], p1[[2]], labels=c("A", "B"), ncol = 2, nrow = 1,rel_widths=c(1,2),label_size=20)

  ggsave(file=paste0("../../figxx_traj_lat",liminf[i],"-",limsup[i],"_no_ind.png"))
  ggsave(file=paste0("../../figxx_traj_lat",liminf[i],"-",limsup[i],"_no_ind.pdf"))
 }


####### THE END  ############################################################
