# Supplementary material for: Spatio-Temporal Dynamics of Exploited Groundfish Species Assemblages Faced to Environmental and Fishing Forcings: Insights from the Mauritanian Exclusive Economic Zone
Source: PLoS One. 2015 Oct 27;10(10):e0141566. doi: 10.1371/journal.pone.0141566 (PMC4623501; doi:10.1371/journal.pone.0141566)
Supplement: S1 File — The zip file contains i) the R script used to analyze the stability and the variability of groundfish species assemblages abundance, environmental and fishing parameters in the Mauritanian Exclusive Economic Zone, ii) three data files (.txt format) of the list of groundfish species names, family names, their code, assemblage to which they belong, sedimentary and bottom types (spec.txt); environmental and fishing variables (env.txt); groundfish species abundance (bio.txt). (ZIP) [file pone.0141566.s001.zip › S1 File/spec.txt]

Cdspec	Taxonomic-names	Family	Assemblage-codes	Sedimentary-nature	Bottoms
HADI20	Halobatrachus-didactylus	Batrachoididae	CF.SAMU	Sand	Coastal
ARIM70	Arnoglossus-imperialis	Bothidae	CF.SAMU	Sand	Coastal
POIN50	Pomadasys-incisus	Haemulidae	CF.SAMU	Sand	Coastal
RAMI30	Raja-miraletus	Rajidae	CF.SAMU	Sand	Coastal
CYSP60	Cynoglossus-sp	Cynoglossidae	CF.SAMU	Sandy-muddy	Coastal
SOGR20	Grammoplites-gruveli	Platycephalidae	CF.SAMU	Sandy-muddy	Coastal
UMCA90	Umbrina-canariensis	Sciaenidae	CF.SAMU	Sandy-muddy	Coastal
MIBO50	Microchirus-boscanion	Soleidae	CF.SAMU	Sandy-muddy	Coastal
SOCU50	Dicologoglossa-cuneata	Soleidae	CF.SAMU	Sandy-muddy	Coastal
TRDR10	Trachinus-draco	Trachinidae	CF.SAMU	Sandy-muddy	Coastal
CAAP50	Capros-aper	Caproidae	CFOS.RO	Rocky	Offshore
FIPE80	Fistularia-petimba	Fistulariidae	CFOS.RO	Rocky	Offshore
SCEL50	Scorpaena-elongata	Scorpaenidae	CFOS.RO	Rocky	Offshore
BOPO50	Bothus-podas	Bothidae	CFOS.RO	Sand	Coastal
CHHO70	Chaetodon-hoefleri	Chaetodontidae	CFOS.RO	Sand	Coastal
CILI10	Citharus-linguatula	Citharidae	CFOS.RO	Sand	Coastal
DAVO00	Dactylopterus-volitans	Dactylopteridae	CFOS.RO	Sand	Coastal
FITA90	Fistularia-tabacaria	Fistulariidae	CFOS.RO	Sand	Coastal
EUME00	Eucinostomus-melanopterus	Gereidae	CFOS.RO	Sand	Coastal
PLME10	Plectorhinchus-mediterraneus	Haemulidae	CFOS.RO	Sand	Coastal
POJU60	Pomadasys-jubelini	Haemulidae	CFOS.RO	Sand	Coastal
LESM40	Leptocharias-smithii	Leptochariidae	CFOS.RO	Sand	Coastal
PSPR50	Pseudupeneus-prayensis	Mullidae	CFOS.RO	Sand	Coastal
BRBA40	Brotula-barbata	Ophidiidae	CFOS.RO	Sand	Coastal
PSBE20	Psettodes-belcheri	Psettodidae	CFOS.RO	Sand	Coastal
RAST40	Raja-straeleni	Rajidae	CFOS.RO	Sand	Coastal
RHSP80	Rhinobatos-sp	Rhinobatidae	CFOS.RO	Sand	Coastal
SCAN40	Scorpaena-angolensis	Scorpaenidae	CFOS.RO	Sand	Coastal
SCNO80	Scorpaena-normani	Scorpaenidae	CFOS.RO	Sand	Coastal
SCSP71	Scorpaena-sp	Scorpaenidae	CFOS.RO	Sand	Coastal
SCCA60	Scyliorhinus-canicula	Scyliorhinidae	CFOS.RO	Sand	Coastal
EPFA80	Epinephelus-alexandrinus	Serranidae	CFOS.RO	Sand	Coastal
MITH40	Microchirus-theophila	Soleidae	CFOS.RO	Sand	Coastal
SOSE40	Solea-senegalensis	Soleidae	CFOS.RO	Sand	Coastal
BOBO30	Boops-boops	Sparidae	CFOS.RO	Sand	Coastal
DEAN90	Dentex-angolensis	Sparidae	CFOS.RO	Sand	Coastal
DECA50	Dentex-canariensis	Sparidae	CFOS.RO	Sand	Coastal
LIMO80	Lithognathus-mormyrus	Sparidae	CFOS.RO	Sand	Coastal
CHGA50	Chelidonichthys-gabonensis	Triglidae	CFOS.RO	Sand	Coastal
URSP11	Uranoscopus-sp	Uranoscopidae	CFOS.RO	Sand	Coastal
CHSP50	Chilomycterus-orbicularis	Diodontidae	CFOS.RO	Sandy-muddy	Coastal
DEMA80	Dentex-maroccanus	Sparidae	CFOS.RO	Sandy-muddy	Coastal
TOTO00	Torpedo-torpedo	Torpedinidae	CFOS.RO	Sandy-muddy	Coastal
SPSP00	Sphoeroides-spengleri	Tetraodontidae	CFOS.RO	Sandy-muddy	Coastal
PTBE95	Pterothrissus-belloci	Albulidae	CFOS.AM	Sand	Coastal
DAMA80	Dasyatis-marmorata	Dasyatidae	CFOS.AM	Sand	Coastal
GYAL10	Gymnura-altavela	Gymnuridae	CFOS.AM	Sand	Coastal
BRSE90	Branchiostegus-semifasciatus	Malacanthidae	CFOS.AM	Sand	Coastal
STHI20	Stephanolepis-hispidus	Monacanthidae	CFOS.AM	Sand	Coastal
RAUN90	Raja-undulata	Rajidae	CFOS.AM	Sand	Coastal
RHRH60	Rhinobatos-rhinobatos	Rhinobatidae	CFOS.AM	Sand	Coastal
EPAE30	Epinephelus-aeneus	Serranidae	CFOS.AM	Sand	Coastal
SECA80	Serranus-cabrilla	Serranidae	CFOS.AM	Sand	Coastal
SESC90	Serranus-scriba	Serranidae	CFOS.AM	Sand	Coastal
DISA30	Diplodus-sargus	Sparidae	CFOS.AM	Sand	Coastal
MUMU50	Mustelus-mustelus	Triakidae	CFOS.AM	Sand	Coastal
URPO00	Uranoscopus-polli	Uranoscopidae	CFOS.AM	Sand	Coastal
GADE70	Galeoides-decadactylus	Polynemidae	CFOS.AM	Sandy-muddy	Coastal
MESE30	Merluccius-senegalensis	Merlucciudae	CFOS.AM	Muddy	Offshore
PRAR70	Priacanthus-arenatus	Priacanthidae	CFOS.AM	Muddy	Offshore
ZASC50	Zanobatus-schoenleinii	Rhinobatidae	CFOS.AM	Muddy	Offshore
PSSE60	Pseudotolithus-senegalensis	Sciaenidae	CFOS.AM	Muddy	Offshore
SEDO60	Selene-dorsalis	Carangidae	OS.ROCK	Rocky	Offshore
MEPO40	Merluccius-polli	Merlucciudae	OS.ROCK	Rocky	Offshore
HEDA30	Helicolenus-dactylopterus	Scorpaenidae	OS.ROCK	Rocky	Offshore
LECA40	Lepidotrigla-cadmani	Triglidae	OS.ROCK	Rocky	Offshore
POKU50	Pontinus-kuhlii	Scorpaenidae	OS.ROCK	Rocky	Offshore
CHAT00	Chlorophthalmus-atlanticus	Chlorophthalmidae	OS.ROCK	Sand	Offshore
GOSP60	Gobiidae-sp	Gobiidae	CF.SAND	Sand	Coastal
SCST00	Scorpaena-stephanica	Scorpaenidae	CF.SAND	Sand	Coastal
PABE10	Pagellus-bellottii	Sparidae	CF.SAND	Sand	Coastal
